# Supplementary material for: 4-[Bis(1H-indol-3-yl)meth­yl]benzonitrile
Source: Acta Crystallogr Sect E Struct Rep Online. 2011 Jun 11;67(Pt 7):o1603. doi: 10.1107/S1600536811020411 (PMC3151881; doi:10.1107/S1600536811020411)
Supplement: Supplementary file 1 [file e-67-o1603-sup1.cif]

##############################################################################
#                                                                            #
# This CIF contains the data in a paper accepted for publication in          #
# Acta Crystallographica Section E. It conforms to the requirements of       #
# Notes for Authors for Acta Crystallographica Section E, and has been       #
# peer reviewed under the auspices of the IUCr Commission on Journals.       #
#                                                                            #
# Full details of the Crystallographic Information File format               #
# are given in the paper "The Crystallographic Information File (CIF):       #
# a New Standard Archive File for Crystallography" by S. R. Hall, F. H.      #
# Allen and I. D. Brown [Acta Cryst. (1991), A47, 655-685].                  #
#                                                                            #
# The current version of the core CIF dictionary is obtainable from          #
# ftp://ftp.iucr.org/pub/cif_core.dic.                                       #
#                                                                            #
# Software is freely available for graphical display of the structure(s)     #
# in this CIF. For information consult the CIF software page                 #
# http://www.iucr.org/resources/cif/software.                                #
#                                                                            #
# This file may be used for bona fide research purposes within the           #
# scientific community so long as proper attribution is given to the journal # 
# article from which it was obtained.                                        #
#                                                                            #
##############################################################################
data_I
_audit_creation_method     SHELXL-97
_chemical_name_systematic
;
4-[Bis(1<i>H</i>-indol-3-yl)methyl]benzonitrile
;
_chemical_name_common     ?
_chemical_formula_moiety     'C24 H17 N3'
_chemical_formula_sum     'C24 H17 N3'
_chemical_formula_iupac     'C24 H17 N3'
_chemical_formula_weight     347.41
_chemical_melting_point     ?
_symmetry_cell_setting     monoclinic
_symmetry_space_group_name_H-M     'P 21/c'
_symmetry_space_group_name_Hall     '-P 2ybc'
loop_
    _symmetry_equiv_pos_as_xyz
    'x, y, z'
    '-x, y+1/2, -z+1/2'
    '-x, -y, -z'
    'x, -y-1/2, z-1/2'
_cell_length_a     9.5882(12)
_cell_length_b     19.155(3)
_cell_length_c     10.3801(13)
_cell_angle_alpha     90.00
_cell_angle_beta     100.562(3)
_cell_angle_gamma     90.00
_cell_volume     1874.1(4)
_cell_formula_units_Z     4
_cell_measurement_reflns_used     3543
_cell_measurement_theta_min     2.86
_cell_measurement_theta_max     24.61
_cell_measurement_temperature     296(2)
_exptl_crystal_description     block
_exptl_crystal_colour     colourless
_exptl_crystal_size_max     0.20
_exptl_crystal_size_mid     0.15
_exptl_crystal_size_min     0.09
_exptl_crystal_density_diffrn     1.231
_exptl_crystal_density_meas     ?
_exptl_crystal_density_method     'not measured'
_exptl_crystal_F_000     728
_exptl_absorpt_coefficient_mu     0.074
_exptl_absorpt_correction_type     none
_exptl_absorpt_process_details     ?
_exptl_absorpt_correction_T_min     ?
_exptl_absorpt_correction_T_max     ?
_exptl_special_details
;
;
_diffrn_ambient_temperature     296(2)
_diffrn_radiation_type     MoK\a
_diffrn_radiation_wavelength     0.71073
_diffrn_radiation_source     'fine-focus sealed tube'
_diffrn_radiation_monochromator     graphite
_diffrn_measurement_device_type     'Bruker SMART CCD'
_diffrn_measurement_method     '\f and \w'
_diffrn_detector_area_resol_mean     ?
_diffrn_reflns_number     14081
_diffrn_reflns_av_R_equivalents     0.0361
_diffrn_reflns_av_sigmaI/netI     0.0283
_diffrn_reflns_theta_min     2.13
_diffrn_reflns_theta_max     25.00
_diffrn_reflns_theta_full     25.00
_diffrn_measured_fraction_theta_max     0.999
_diffrn_measured_fraction_theta_full     0.999
_diffrn_reflns_limit_h_min     -11
_diffrn_reflns_limit_h_max     11
_diffrn_reflns_limit_k_min     -22
_diffrn_reflns_limit_k_max     22
_diffrn_reflns_limit_l_min     -12
_diffrn_reflns_limit_l_max     12
_diffrn_standards_number     ?
_diffrn_standards_interval_count     ?
_diffrn_standards_interval_time     ?
_diffrn_standards_decay_%     ?
_refine_special_details
;
Refinement of <i>F</i>^2^ against ALL reflections. The weighted <i>R</i>-factor
<i>wR</i> and goodness of fit <i>S</i> are based on <i>F</i>^2^, conventional
<i>R</i>-factors <i>R</i> are based on <i>F</i>, with <i>F</i> set to zero for
negative <i>F</i>^2^. The threshold expression of <i>F</i>^2^ >
\s(<i>F</i>^2^) is used only for calculating <i>R</i>-factors(gt) <i>etc</i>.
and is not relevant to the choice of reflections for refinement.
<i>R</i>-factors based on <i>F</i>^2^ are statistically about twice as large
as those based on <i>F</i>, and <i>R</i>- factors based on ALL data will be
even larger.
;
_reflns_number_total     3292
_reflns_number_gt     2613
_reflns_threshold_expression     I>2\s(I)
_refine_ls_structure_factor_coef     Fsqd
_refine_ls_matrix_type     full
_refine_ls_R_factor_all     0.0544
_refine_ls_R_factor_gt     0.0410
_refine_ls_wR_factor_gt     0.1020
_refine_ls_wR_factor_ref     0.1099
_refine_ls_goodness_of_fit_ref     1.047
_refine_ls_restrained_S_all     1.047
_refine_ls_number_reflns     3292
_refine_ls_number_parameters     253
_refine_ls_number_restraints     0
_refine_ls_hydrogen_treatment     mixed
_refine_ls_weighting_scheme     calc
_refine_ls_weighting_details
         'calc w=1/[\s^2^(Fo^2^)+(0.0494P)^2^+0.3483P] where P=(Fo^2^+2Fc^2^)/3'
_atom_sites_solution_hydrogens     geom
_atom_sites_solution_primary     direct
_atom_sites_solution_secondary     difmap
_refine_ls_shift/su_max     0.000
_refine_ls_shift/su_mean     0.000
_refine_diff_density_max     0.151
_refine_diff_density_min     -0.134
_refine_ls_extinction_method     'SHELXL97 (Sheldrick, 2008)'
_refine_ls_extinction_coef     0.030(2)
_refine_ls_extinction_expression
                                  'Fc^*^=kFc[1+0.001xFc^2^\l^3^/sin(2\q)]^-1/4^'
loop_
    _atom_type_symbol
    _atom_type_description
    _atom_type_scat_dispersion_real
    _atom_type_scat_dispersion_imag
    _atom_type_scat_source
    'C' 'C' 0.0033 0.0016
                         'International Tables Vol C Tables 4.2.6.8 and 6.1.1.4'
    'H' 'H' 0.0000 0.0000
                         'International Tables Vol C Tables 4.2.6.8 and 6.1.1.4'
    'N' 'N' 0.0061 0.0033
                         'International Tables Vol C Tables 4.2.6.8 and 6.1.1.4'
_computing_data_collection     'SMART (Bruker, 2007)'
_computing_cell_refinement     'SAINT (Bruker, 2007)'
_computing_data_reduction     'SAINT (Bruker, 2007)'
_computing_structure_solution     'SHELXS97 (Sheldrick, 2008)'
_computing_structure_refinement     'SHELXL97 (Sheldrick, 2008)'
_computing_molecular_graphics     'PLATON (Spek, 2009)'
_computing_publication_material     'SHELXTL (Sheldrick, 2008)'
loop_
    _atom_site_type_symbol
    _atom_site_label
    _atom_site_fract_x
    _atom_site_fract_y
    _atom_site_fract_z
    _atom_site_U_iso_or_equiv
    _atom_site_adp_type
    _atom_site_calc_flag
    _atom_site_refinement_flags
    _atom_site_occupancy
    _atom_site_symmetry_multiplicity
    _atom_site_disorder_assembly
    _atom_site_disorder_group
    C C1 0.58636(15) 0.10803(8) 0.05439(14) 0.0403(4) Uani d . 1 1 . .
    H H1 0.5637 0.0581 0.0542 0.048 Uiso calc R 1 1 . .
    C C2 0.62867(15) 0.12277(7) -0.07541(15) 0.0403(4) Uani d . 1 1 . .
    C C3 0.54762(15) 0.10350(8) -0.20061(15) 0.0421(4) Uani d . 1 1 . .
    C C4 0.41722(17) 0.06995(9) -0.23996(16) 0.0520(4) Uani d . 1 1 . .
    H H4 0.3633 0.0566 -0.1782 0.062 Uiso calc R 1 1 . .
    C C5 0.3700(2) 0.05705(10) -0.37001(18) 0.0652(5) Uani d . 1 1 . .
    H H5 0.2839 0.0342 -0.3963 0.078 Uiso calc R 1 1 . .
    C C6 0.4482(2) 0.07750(11) -0.46368(19) 0.0690(5) Uani d . 1 1 . .
    H H6 0.4132 0.0685 -0.5517 0.083 Uiso calc R 1 1 . .
    C C7 0.5762(2) 0.11079(10) -0.42865(17) 0.0627(5) Uani d . 1 1 . .
    H H7 0.6286 0.1242 -0.4915 0.075 Uiso calc R 1 1 . .
    C C8 0.62532(16) 0.12383(8) -0.29631(16) 0.0467(4) Uani d . 1 1 . .
    C C9 0.74842(16) 0.15361(8) -0.10002(17) 0.0477(4) Uani d . 1 1 . .
    H H9 0.8208 0.1714 -0.0365 0.057 Uiso calc R 1 1 . .
    C C10 0.70384(15) 0.11951(8) 0.16965(15) 0.0419(4) Uani d . 1 1 . .
    C C11 0.82977(15) 0.07764(8) 0.20221(15) 0.0425(4) Uani d . 1 1 . .
    C C12 0.88333(17) 0.02088(9) 0.14286(17) 0.0526(4) Uani d . 1 1 . .
    H H12 0.8366 0.0042 0.0623 0.063 Uiso calc R 1 1 . .
    C C13 1.00687(19) -0.01001(10) 0.2058(2) 0.0657(5) Uani d . 1 1 . .
    H H13 1.0432 -0.0481 0.1674 0.079 Uiso calc R 1 1 . .
    C C14 1.0784(2) 0.01494(11) 0.3263(2) 0.0686(5) Uani d . 1 1 . .
    H H14 1.1610 -0.0073 0.3671 0.082 Uiso calc R 1 1 . .
    C C15 1.02992(19) 0.07111(11) 0.38510(18) 0.0624(5) Uani d . 1 1 . .
    H H15 1.0783 0.0878 0.4650 0.075 Uiso calc R 1 1 . .
    C C16 0.90608(16) 0.10251(9) 0.32187(15) 0.0496(4) Uani d . 1 1 . .
    C C17 0.71121(17) 0.16730(9) 0.26731(16) 0.0517(4) Uani d . 1 1 . .
    H H17 0.6434 0.2015 0.2715 0.062 Uiso calc R 1 1 . .
    C C18 0.45208(15) 0.14628(8) 0.07105(15) 0.0422(4) Uani d . 1 1 . .
    C C19 0.42852(19) 0.21445(10) 0.0326(2) 0.0742(6) Uani d . 1 1 . .
    H H19 0.4949 0.2373 -0.0072 0.089 Uiso calc R 1 1 . .
    C C20 0.3091(2) 0.24975(10) 0.0516(2) 0.0786(7) Uani d . 1 1 . .
    H H20 0.2961 0.2962 0.0262 0.094 Uiso calc R 1 1 . .
    C C21 0.20928(16) 0.21613(9) 0.10831(17) 0.0528(4) Uani d . 1 1 . .
    C C22 0.23052(18) 0.14779(10) 0.14648(19) 0.0647(5) Uani d . 1 1 . .
    H H22 0.1631 0.1246 0.1846 0.078 Uiso calc R 1 1 . .
    C C23 0.35136(17) 0.11352(9) 0.12836(17) 0.0569(5) Uani d . 1 1 . .
    H H23 0.3653 0.0673 0.1554 0.068 Uiso calc R 1 1 . .
    C C24 0.08275(18) 0.25223(10) 0.12602(18) 0.0602(5) Uani d . 1 1 . .
    N N1 -0.01856(16) 0.28075(10) 0.13748(17) 0.0757(5) Uani d . 1 1 . .
    N N2 0.83216(15) 0.15817(8) 0.35857(15) 0.0585(4) Uani d . 1 1 . .
    H H2A 0.856(2) 0.1831(12) 0.434(2) 0.088(7) Uiso d . 1 1 . .
    N N3 0.74724(15) 0.15470(7) -0.23225(15) 0.0539(4) Uani d . 1 1 . .
    H H3A 0.814(2) 0.1722(10) -0.2680(19) 0.069(6) Uiso d . 1 1 . .
loop_
    _atom_site_aniso_label
    _atom_site_aniso_U_11
    _atom_site_aniso_U_22
    _atom_site_aniso_U_33
    _atom_site_aniso_U_12
    _atom_site_aniso_U_13
    _atom_site_aniso_U_23
    C1 0.0363(8) 0.0372(8) 0.0485(9) 0.0003(6) 0.0109(7) 0.0017(7)
    C2 0.0330(7) 0.0403(8) 0.0488(9) 0.0030(6) 0.0102(7) 0.0026(7)
    C3 0.0387(8) 0.0405(8) 0.0478(9) 0.0061(7) 0.0101(7) 0.0065(7)
    C4 0.0448(9) 0.0555(10) 0.0540(10) -0.0033(8) 0.0051(8) 0.0092(8)
    C5 0.0619(11) 0.0678(12) 0.0594(12) -0.0042(9) -0.0057(9) 0.0031(9)
    C6 0.0797(14) 0.0726(13) 0.0498(11) 0.0064(11) -0.0007(10) 0.0013(9)
    C7 0.0752(13) 0.0673(12) 0.0496(11) 0.0144(10) 0.0219(9) 0.0124(9)
    C8 0.0446(9) 0.0450(9) 0.0530(10) 0.0077(7) 0.0152(7) 0.0085(7)
    C9 0.0383(8) 0.0484(9) 0.0574(10) -0.0027(7) 0.0118(7) 0.0019(7)
    C10 0.0369(8) 0.0449(9) 0.0455(9) -0.0026(6) 0.0119(7) 0.0005(7)
    C11 0.0366(8) 0.0479(9) 0.0443(9) -0.0022(7) 0.0110(7) 0.0054(7)
    C12 0.0470(9) 0.0536(10) 0.0576(10) 0.0024(8) 0.0109(8) 0.0013(8)
    C13 0.0561(11) 0.0599(11) 0.0824(14) 0.0144(9) 0.0163(10) 0.0089(10)
    C14 0.0497(10) 0.0788(14) 0.0744(13) 0.0089(10) 0.0035(10) 0.0259(11)
    C15 0.0503(10) 0.0829(14) 0.0511(10) -0.0064(10) 0.0017(8) 0.0153(10)
    C16 0.0430(9) 0.0604(10) 0.0465(9) -0.0070(8) 0.0110(7) 0.0066(8)
    C17 0.0434(9) 0.0565(10) 0.0567(10) -0.0002(8) 0.0131(8) -0.0054(8)
    C18 0.0351(8) 0.0442(9) 0.0483(9) -0.0013(6) 0.0108(7) 0.0011(7)
    C19 0.0574(11) 0.0509(11) 0.1275(18) 0.0076(9) 0.0519(12) 0.0222(11)
    C20 0.0654(12) 0.0509(11) 0.1321(19) 0.0138(9) 0.0516(13) 0.0227(11)
    C21 0.0400(9) 0.0618(11) 0.0593(10) 0.0086(8) 0.0163(8) 0.0024(8)
    C22 0.0508(10) 0.0704(12) 0.0821(13) 0.0072(9) 0.0362(9) 0.0218(10)
    C23 0.0503(10) 0.0539(10) 0.0723(12) 0.0079(8) 0.0264(9) 0.0198(9)
    C24 0.0460(10) 0.0738(12) 0.0634(12) 0.0099(9) 0.0171(8) 0.0044(9)
    N1 0.0533(9) 0.0929(13) 0.0860(12) 0.0226(9) 0.0265(8) 0.0099(9)
    N2 0.0539(9) 0.0728(10) 0.0486(9) -0.0063(8) 0.0088(7) -0.0127(8)
    N3 0.0445(8) 0.0587(9) 0.0643(10) -0.0013(7) 0.0253(7) 0.0109(7)
_geom_special_details
;
All e.s.d.'s (except the e.s.d. in the dihedral angle between two l.s. planes)
are estimated using the full covariance matrix. The cell e.s.d.'s are taken
into account individually in the estimation of e.s.d.'s in distances, angles
and torsion angles; correlations between e.s.d.'s in cell parameters are only
used when they are defined by crystal symmetry. An approximate (isotropic)
treatment of cell e.s.d.'s is used for estimating e.s.d.'s involving l.s.
planes.
;
loop_
    _geom_bond_atom_site_label_1
    _geom_bond_atom_site_label_2
    _geom_bond_site_symmetry_2
    _geom_bond_distance
    _geom_bond_publ_flag
    C1 C10 . 1.502(2) ?
    C1 C2 . 1.503(2) ?
    C1 C18 . 1.519(2) ?
    C1 H1 . 0.9800 ?
    C2 C9 . 1.356(2) ?
    C2 C3 . 1.435(2) ?
    C3 C4 . 1.399(2) ?
    C3 C8 . 1.402(2) ?
    C4 C5 . 1.366(2) ?
    C4 H4 . 0.9300 ?
    C5 C6 . 1.389(3) ?
    C5 H5 . 0.9300 ?
    C6 C7 . 1.371(3) ?
    C6 H6 . 0.9300 ?
    C7 C8 . 1.391(2) ?
    C7 H7 . 0.9300 ?
    C8 N3 . 1.369(2) ?
    C9 N3 . 1.371(2) ?
    C9 H9 . 0.9300 ?
    C10 C17 . 1.358(2) ?
    C10 C11 . 1.437(2) ?
    C11 C12 . 1.393(2) ?
    C11 C16 . 1.404(2) ?
    C12 C13 . 1.377(2) ?
    C12 H12 . 0.9300 ?
    C13 C14 . 1.396(3) ?
    C13 H13 . 0.9300 ?
    C14 C15 . 1.361(3) ?
    C14 H14 . 0.9300 ?
    C15 C16 . 1.384(2) ?
    C15 H15 . 0.9300 ?
    C16 N2 . 1.372(2) ?
    C17 N2 . 1.368(2) ?
    C17 H17 . 0.9300 ?
    C18 C19 . 1.372(2) ?
    C18 C23 . 1.375(2) ?
    C19 C20 . 1.375(2) ?
    C19 H19 . 0.9300 ?
    C20 C21 . 1.373(2) ?
    C20 H20 . 0.9300 ?
    C21 C22 . 1.372(2) ?
    C21 C24 . 1.437(2) ?
    C22 C23 . 1.374(2) ?
    C22 H22 . 0.9300 ?
    C23 H23 . 0.9300 ?
    C24 N1 . 1.140(2) ?
    N2 H2A . 0.91(2) ?
    N3 H3A . 0.86(2) ?
loop_
    _geom_angle_atom_site_label_1
    _geom_angle_atom_site_label_2
    _geom_angle_atom_site_label_3
    _geom_angle_site_symmetry_1
    _geom_angle_site_symmetry_3
    _geom_angle
    _geom_angle_publ_flag
    C10 C1 C2 . . 113.60(12) ?
    C10 C1 C18 . . 111.50(12) ?
    C2 C1 C18 . . 112.65(12) ?
    C10 C1 H1 . . 106.1 ?
    C2 C1 H1 . . 106.1 ?
    C18 C1 H1 . . 106.1 ?
    C9 C2 C3 . . 106.14(13) ?
    C9 C2 C1 . . 128.86(14) ?
    C3 C2 C1 . . 124.97(13) ?
    C4 C3 C8 . . 118.91(15) ?
    C4 C3 C2 . . 133.59(14) ?
    C8 C3 C2 . . 107.49(13) ?
    C5 C4 C3 . . 119.26(16) ?
    C5 C4 H4 . . 120.4 ?
    C3 C4 H4 . . 120.4 ?
    C4 C5 C6 . . 121.14(18) ?
    C4 C5 H5 . . 119.4 ?
    C6 C5 H5 . . 119.4 ?
    C7 C6 C5 . . 121.16(18) ?
    C7 C6 H6 . . 119.4 ?
    C5 C6 H6 . . 119.4 ?
    C6 C7 C8 . . 118.03(17) ?
    C6 C7 H7 . . 121.0 ?
    C8 C7 H7 . . 121.0 ?
    N3 C8 C7 . . 131.44(16) ?
    N3 C8 C3 . . 107.05(14) ?
    C7 C8 C3 . . 121.50(16) ?
    C2 C9 N3 . . 110.08(15) ?
    C2 C9 H9 . . 125.0 ?
    N3 C9 H9 . . 125.0 ?
    C17 C10 C11 . . 105.91(14) ?
    C17 C10 C1 . . 128.49(14) ?
    C11 C10 C1 . . 125.50(13) ?
    C12 C11 C16 . . 118.77(14) ?
    C12 C11 C10 . . 133.90(15) ?
    C16 C11 C10 . . 107.31(14) ?
    C13 C12 C11 . . 118.70(17) ?
    C13 C12 H12 . . 120.7 ?
    C11 C12 H12 . . 120.7 ?
    C12 C13 C14 . . 121.11(18) ?
    C12 C13 H13 . . 119.4 ?
    C14 C13 H13 . . 119.4 ?
    C15 C14 C13 . . 121.38(17) ?
    C15 C14 H14 . . 119.3 ?
    C13 C14 H14 . . 119.3 ?
    C14 C15 C16 . . 117.70(17) ?
    C14 C15 H15 . . 121.2 ?
    C16 C15 H15 . . 121.2 ?
    N2 C16 C15 . . 130.37(17) ?
    N2 C16 C11 . . 107.29(14) ?
    C15 C16 C11 . . 122.30(17) ?
    C10 C17 N2 . . 110.63(15) ?
    C10 C17 H17 . . 124.7 ?
    N2 C17 H17 . . 124.7 ?
    C19 C18 C23 . . 117.96(14) ?
    C19 C18 C1 . . 121.60(13) ?
    C23 C18 C1 . . 120.43(14) ?
    C18 C19 C20 . . 121.58(16) ?
    C18 C19 H19 . . 119.2 ?
    C20 C19 H19 . . 119.2 ?
    C21 C20 C19 . . 119.69(17) ?
    C21 C20 H20 . . 120.2 ?
    C19 C20 H20 . . 120.2 ?
    C22 C21 C20 . . 119.55(15) ?
    C22 C21 C24 . . 120.41(16) ?
    C20 C21 C24 . . 120.04(16) ?
    C21 C22 C23 . . 120.03(15) ?
    C21 C22 H22 . . 120.0 ?
    C23 C22 H22 . . 120.0 ?
    C22 C23 C18 . . 121.19(16) ?
    C22 C23 H23 . . 119.4 ?
    C18 C23 H23 . . 119.4 ?
    N1 C24 C21 . . 178.7(2) ?
    C17 N2 C16 . . 108.82(14) ?
    C17 N2 H2A . . 125.3(14) ?
    C16 N2 H2A . . 125.7(14) ?
    C8 N3 C9 . . 109.24(13) ?
    C8 N3 H3A . . 126.3(13) ?
    C9 N3 H3A . . 124.4(13) ?
loop_
    _geom_torsion_atom_site_label_1
    _geom_torsion_atom_site_label_2
    _geom_torsion_atom_site_label_3
    _geom_torsion_atom_site_label_4
    _geom_torsion_site_symmetry_1
    _geom_torsion_site_symmetry_2
    _geom_torsion_site_symmetry_3
    _geom_torsion_site_symmetry_4
    _geom_torsion
    _geom_torsion_publ_flag
    C10 C1 C2 C9 . . . . -10.3(2) ?
    C18 C1 C2 C9 . . . . 117.73(17) ?
    C10 C1 C2 C3 . . . . 167.30(13) ?
    C18 C1 C2 C3 . . . . -64.69(18) ?
    C9 C2 C3 C4 . . . . 179.30(17) ?
    C1 C2 C3 C4 . . . . 1.3(3) ?
    C9 C2 C3 C8 . . . . 0.43(16) ?
    C1 C2 C3 C8 . . . . -177.61(13) ?
    C8 C3 C4 C5 . . . . 0.9(2) ?
    C2 C3 C4 C5 . . . . -177.91(16) ?
    C3 C4 C5 C6 . . . . -0.9(3) ?
    C4 C5 C6 C7 . . . . 0.6(3) ?
    C5 C6 C7 C8 . . . . -0.3(3) ?
    C6 C7 C8 N3 . . . . 179.15(17) ?
    C6 C7 C8 C3 . . . . 0.3(3) ?
    C4 C3 C8 N3 . . . . -179.68(14) ?
    C2 C3 C8 N3 . . . . -0.62(17) ?
    C4 C3 C8 C7 . . . . -0.6(2) ?
    C2 C3 C8 C7 . . . . 178.47(14) ?
    C3 C2 C9 N3 . . . . -0.08(17) ?
    C1 C2 C9 N3 . . . . 177.86(14) ?
    C2 C1 C10 C17 . . . . 115.39(17) ?
    C18 C1 C10 C17 . . . . -13.2(2) ?
    C2 C1 C10 C11 . . . . -68.78(18) ?
    C18 C1 C10 C11 . . . . 162.63(13) ?
    C17 C10 C11 C12 . . . . 179.63(17) ?
    C1 C10 C11 C12 . . . . 3.0(3) ?
    C17 C10 C11 C16 . . . . 1.12(17) ?
    C1 C10 C11 C16 . . . . -175.49(14) ?
    C16 C11 C12 C13 . . . . 2.0(2) ?
    C10 C11 C12 C13 . . . . -176.41(16) ?
    C11 C12 C13 C14 . . . . -0.5(3) ?
    C12 C13 C14 C15 . . . . -0.8(3) ?
    C13 C14 C15 C16 . . . . 0.5(3) ?
    C14 C15 C16 N2 . . . . 178.63(17) ?
    C14 C15 C16 C11 . . . . 1.1(2) ?
    C12 C11 C16 N2 . . . . 179.62(14) ?
    C10 C11 C16 N2 . . . . -1.61(17) ?
    C12 C11 C16 C15 . . . . -2.3(2) ?
    C10 C11 C16 C15 . . . . 176.45(14) ?
    C11 C10 C17 N2 . . . . -0.21(18) ?
    C1 C10 C17 N2 . . . . 176.26(14) ?
    C10 C1 C18 C19 . . . . 87.1(2) ?
    C2 C1 C18 C19 . . . . -42.0(2) ?
    C10 C1 C18 C23 . . . . -91.44(18) ?
    C2 C1 C18 C23 . . . . 139.46(16) ?
    C23 C18 C19 C20 . . . . 0.7(3) ?
    C1 C18 C19 C20 . . . . -177.84(19) ?
    C18 C19 C20 C21 . . . . -1.1(4) ?
    C19 C20 C21 C22 . . . . 0.6(3) ?
    C19 C20 C21 C24 . . . . -178.70(19) ?
    C20 C21 C22 C23 . . . . 0.2(3) ?
    C24 C21 C22 C23 . . . . 179.56(18) ?
    C21 C22 C23 C18 . . . . -0.6(3) ?
    C19 C18 C23 C22 . . . . 0.2(3) ?
    C1 C18 C23 C22 . . . . 178.74(16) ?
    C10 C17 N2 C16 . . . . -0.81(19) ?
    C15 C16 N2 C17 . . . . -176.35(17) ?
    C11 C16 N2 C17 . . . . 1.50(18) ?
    C7 C8 N3 C9 . . . . -178.39(17) ?
    C3 C8 N3 C9 . . . . 0.58(17) ?
    C2 C9 N3 C8 . . . . -0.32(18) ?
loop_
    _geom_hbond_atom_site_label_D
    _geom_hbond_atom_site_label_H
    _geom_hbond_atom_site_label_A
    _geom_hbond_site_symmetry_A
    _geom_hbond_distance_DH
    _geom_hbond_distance_HA
    _geom_hbond_distance_DA
    _geom_hbond_angle_DHA
    N3 H3A N1 4_665 0.86(2) 2.22(2) 3.084(2) 178.6(18)
    N2 H2A N1 4_666 0.91(2) 2.34(2) 3.206(2) 160.3(19)
data_global
_journal_date_recd_electronic     2011-05-09
_journal_date_accepted     2011-05-28
_journal_name_full     'Acta Crystallographica, Section E'
_journal_year     2011
_journal_volume     67
_journal_issue      7
_journal_page_first     o1603
_journal_page_last     o1603
_journal_paper_category     QO
_journal_coeditor_code     LH5252
_publ_contact_author_name     'Xiang Deng'
_publ_contact_author_address
;
Department of Chemistry and Chemical Engineering
Sichuan University of Arts and Science
Sichuan Key Laboratory of Characteristic Plant Development Research
Sichuan Dazhou 635000
People's Republic of China
;
_publ_contact_author_email     'qwj616@swu.edu.cn'
_publ_contact_author_fax     ?
_publ_contact_author_phone     ?
_publ_section_title
;
4-[Bis(1<i>H</i>-indol-3-yl)methyl]benzonitrile
;
loop_
    _publ_author_name
    _publ_author_footnote
    _publ_author_address
    'Deng, Xiang' .
;
Department of Chemistry and Chemical Engineering
Sichuan University of Arts and Science
Sichuan Key Laboratory of Characteristic Plant Development Research
Sichuan Dazhou 635000
People's Republic of China
;
    'Wu, Di' .
;
Department of Chemistry and Chemical Engineering
Sichuan University of Arts and Science
Sichuan Key Laboratory of Characteristic Plant Development Research
Sichuan Dazhou 635000
People's Republic of China
;
    'Huang, Xiaomei' .
;
Department of Chemistry and Chemical Engineering
Sichuan University of Arts and Science
Sichuan Key Laboratory of Characteristic Plant Development Research
Sichuan Dazhou 635000
People's Republic of China
;
    'Luo, Feihua' .
;
Department of Chemistry and Chemical Engineering
Sichuan University of Arts and Science
Sichuan Key Laboratory of Characteristic Plant Development Research
Sichuan Dazhou 635000
People's Republic of China
;
