# Supplementary material for: 4-[Bis(1H-indol-3-yl)meth­yl]benzonitrile
Source: Acta Crystallogr Sect E Struct Rep Online. 2011 Jun 11;67(Pt 7):o1603. doi: 10.1107/S1600536811020411 (PMC3151881; doi:10.1107/S1600536811020411)
Supplement: Supplementary file 2 [file e-67-o1603-Isup2.hkl]

#
# h,k,l, Fc-squared, Fo-squared, sigma(Fo-squared) and status flag
#
data_I
_shelx_title ' WD01_0m in P2(1)/c'
_shelx_refln_list_code          4
_shelx_F_calc_maximum      165.35
_exptl_crystal_F_000       728.00
_reflns_d_resolution_high  0.8410
 
loop_
 _symmetry_equiv_pos_as_xyz
 'x, y, z'
 '-x, y+1/2, -z+1/2'
 '-x, -y, -z'
 'x, -y-1/2, z-1/2'
 
_cell_length_a     9.5882
_cell_length_b    19.1551
_cell_length_c    10.3801
_cell_angle_alpha  90.000
_cell_angle_beta  100.562
_cell_angle_gamma  90.000
 
_shelx_F_squared_multiplier     1.000
 
loop_
 _refln_index_h
 _refln_index_k
 _refln_index_l
 _refln_F_squared_calc
 _refln_F_squared_meas
 _refln_F_squared_sigma
 _refln_observed_status
   2   0   0      281.83      271.74      6.29 o
   3   0   0     1135.55     1095.62     15.54 o
   4   0   0      191.56      210.19      3.67 o
   5   0   0     1254.41     1315.21     15.10 o
   6   0   0      716.80      736.55      9.88 o
   7   0   0      288.44      321.09      6.82 o
   8   0   0       11.19        9.67      2.33 o
   9   0   0       35.62       47.81      4.64 o
  10   0   0        0.39       -0.07      2.20 o
  11   0   0      158.41      157.60      9.46 o
   1   1   0     2050.04     1981.45     43.98 o
   2   1   0       85.07       65.25      1.53 o
   3   1   0      426.60      366.86      4.95 o
   4   1   0       10.70        9.92      0.70 o
   5   1   0      103.25      125.39      2.28 o
   6   1   0       16.13       21.86      1.24 o
   7   1   0       84.64       91.24      2.56 o
   8   1   0      523.17      519.87      8.26 o
   9   1   0       83.00       80.83      4.91 o
  10   1   0       95.89       92.70      6.28 o
  11   1   0        1.59        3.63      2.08 o
   0   2   0      121.71       94.52      3.34 o
   1   2   0      159.28      137.51      3.19 o
   2   2   0     5605.96     5502.58     65.70 o
   3   2   0        3.82        1.79      0.58 o
   4   2   0     1848.33     1872.87     16.99 o
   5   2   0       35.78       46.34      1.52 o
   6   2   0        0.58        1.31      0.67 o
   7   2   0        6.47        4.15      1.08 o
   8   2   0       38.08       43.82      2.60 o
   9   2   0        0.49        1.18      1.47 o
  10   2   0        0.16        3.06      1.85 o
  11   2   0        3.27        4.85      2.45 o
   1   3   0     7630.72     7585.96    147.07 o
   2   3   0      163.46      155.98      3.82 o
   3   3   0       42.12       41.62      1.52 o
   4   3   0      220.07      229.24      3.76 o
   5   3   0        1.42        1.64      0.62 o
   6   3   0      398.12      415.88      4.94 o
   7   3   0       95.28      103.46      3.01 o
   8   3   0        5.27        1.40      1.10 o
   9   3   0      285.04      277.64      6.77 o
  10   3   0       61.48       70.14      4.76 o
  11   3   0        0.02       -2.10      2.10 o
   0   4   0    13886.79    13749.64    935.50 o
   1   4   0    19866.46    19505.39    675.96 o
   2   4   0     2888.20     2669.71     35.69 o
   3   4   0      128.63      114.18      2.52 o
   4   4   0      208.74      242.73      4.29 o
   5   4   0      382.64      376.49      5.10 o
   6   4   0      252.03      294.17      4.64 o
   7   4   0       24.81       23.62      1.90 o
   8   4   0       20.30       25.22      2.08 o
   9   4   0       48.71       50.06      3.40 o
  10   4   0      142.72      146.32      7.01 o
  11   4   0       36.17       27.31      6.16 o
   1   5   0    15759.05    15826.86    328.88 o
   2   5   0     3208.26     3126.87     40.81 o
   3   5   0      102.02       94.72      3.21 o
   4   5   0      333.99      347.34      5.51 o
   5   5   0       98.27      106.29      2.47 o
   6   5   0       14.69       17.94      1.36 o
   7   5   0      177.93      185.18      4.32 o
   8   5   0      115.81      116.36      5.69 o
   9   5   0       33.64       31.48      5.31 o
  10   5   0       50.72       46.96      4.26 o
   0   6   0     1281.84     1233.86     20.80 o
   1   6   0     3128.74     2925.88     33.08 o
   2   6   0     5280.72     5217.87     73.59 o
   3   6   0      360.14      357.78      6.01 o
   4   6   0     1309.01     1328.35     15.44 o
   5   6   0       91.40       95.13      2.40 o
   6   6   0        0.31        0.02      0.86 o
   7   6   0        4.93        5.31      1.38 o
   8   6   0      324.33      316.18      7.06 o
   9   6   0        1.80        0.89      1.81 o
  10   6   0       23.13       23.38      3.37 o
   1   7   0       84.73       67.73      2.00 o
   2   7   0     2232.22     2309.08     24.11 o
   3   7   0     2616.41     2587.14     27.21 o
   4   7   0      462.13      493.04      8.07 o
   5   7   0      106.72      129.21      3.48 o
   6   7   0       92.90       98.60      3.64 o
   7   7   0       24.50       25.85      4.32 o
   8   7   0        7.38        5.82      1.73 o
   9   7   0       10.87       11.49      2.70 o
  10   7   0        2.47        0.03      2.19 o
   0   8   0     4152.93     4484.20     97.03 o
   1   8   0       14.12       25.54      1.58 o
   2   8   0        2.20        2.01      0.66 o
   3   8   0      586.59      574.78      7.84 o
   4   8   0      191.88      192.58      4.56 o
   5   8   0      258.98      253.69      6.41 o
   6   8   0       76.12       79.57      4.78 o
   7   8   0       66.86       55.61      3.21 o
   8   8   0       18.36       19.48      2.29 o
   9   8   0       24.51       27.29      3.26 o
  10   8   0        5.29        8.62      2.61 o
   1   9   0      105.57      102.67      2.47 o
   2   9   0      478.29      478.61      6.70 o
   3   9   0        0.08       -0.21      0.64 o
   4   9   0       28.11       29.47      1.88 o
   5   9   0        7.87        7.08      1.42 o
   6   9   0       65.16       56.48      3.93 o
   7   9   0      129.87      114.01      7.27 o
   8   9   0      112.05      115.62      5.39 o
   9   9   0       78.32       97.93      5.54 o
  10   9   0       20.08       19.71      3.86 o
   0  10   0       28.69       25.09      2.25 o
   1  10   0        0.71        2.41      0.68 o
   2  10   0     1986.79     1932.84     21.09 o
   3  10   0        1.14        2.82      0.87 o
   4  10   0      296.54      309.55      5.67 o
   5  10   0      104.24      101.00      3.31 o
   6  10   0       15.70       14.17      2.42 o
   7  10   0       25.93       28.46      2.91 o
   8  10   0       26.21       23.30      2.91 o
   9  10   0       33.24       31.03      3.40 o
  10  10   0       72.60       76.59      6.49 o
   1  11   0       71.68       69.80      2.25 o
   2  11   0     1348.98     1361.73     15.78 o
   3  11   0     3005.32     3067.20     32.60 o
   4  11   0        3.75        5.20      1.19 o
   5  11   0       64.15       55.25      4.41 o
   6  11   0       28.64       26.88      2.46 o
   7  11   0       18.12       15.44      2.19 o
   8  11   0        1.62        0.96      1.89 o
   9  11   0       13.85       19.20      3.10 o
   0  12   0      154.92      147.82      4.20 o
   1  12   0      821.11      907.10     11.33 o
   2  12   0       38.05       38.94      2.08 o
   3  12   0      290.86      294.28      5.50 o
   4  12   0      371.09      358.53      6.47 o
   5  12   0      232.34      214.30      5.40 o
   6  12   0        0.62        2.04      1.48 o
   7  12   0       68.75       65.57      3.77 o
   8  12   0       53.17       50.79      3.68 o
   9  12   0        7.86       14.01      2.49 o
   1  13   0      277.83      310.82      5.44 o
   2  13   0        1.50        2.36      0.93 o
   3  13   0       99.82      106.18      3.91 o
   4  13   0      740.03      736.82     10.63 o
   5  13   0      128.92      150.10      4.55 o
   6  13   0       55.71       51.75      3.32 o
   7  13   0        0.08        0.60      1.52 o
   8  13   0        0.48        3.60      1.73 o
   9  13   0        4.58        2.84      2.15 o
   0  14   0      105.52      104.75      4.81 o
   1  14   0       78.65       83.12      3.10 o
   2  14   0        6.47        7.03      1.19 o
   3  14   0      106.25      114.22      3.64 o
   4  14   0      342.71      356.51      6.75 o
   5  14   0      472.47      483.55      8.78 o
   6  14   0       12.55        6.59      1.72 o
   7  14   0        3.20        2.03      1.77 o
   8  14   0       10.05        5.46      2.01 o
   1  15   0        0.01        0.19      1.07 o
   2  15   0      432.39      440.72      8.18 o
   3  15   0      309.03      307.56      6.11 o
   4  15   0      262.14      272.59      5.95 o
   5  15   0      181.48      176.66      5.38 o
   6  15   0        0.00        2.24      1.59 o
   7  15   0        0.05       -1.05      1.61 o
   8  15   0        1.04        2.86      1.90 o
   0  16   0        3.95        2.79      1.85 o
   1  16   0       61.96       63.57      3.34 o
   2  16   0       24.77       29.12      2.96 o
   3  16   0      498.51      466.42      8.02 o
   4  16   0      329.02      308.16      5.95 o
   5  16   0        0.31        2.05      1.54 o
   6  16   0       62.89       64.35      4.29 o
   7  16   0       22.76       21.91      2.67 o
   1  17   0       83.46       99.95      4.00 o
   2  17   0        4.39        3.67      1.44 o
   3  17   0       59.46       58.33      3.16 o
   4  17   0        6.12        7.95      2.06 o
   5  17   0      314.92      332.18      7.34 o
   6  17   0       62.46       51.28      3.57 o
   7  17   0        0.18       -0.19      1.68 o
   0  18   0      204.05      205.12      7.98 o
   1  18   0       86.84       93.22      3.94 o
   2  18   0        0.47       -0.90      1.27 o
   3  18   0       59.45       64.84      3.87 o
   4  18   0        1.21        3.26      1.55 o
   5  18   0       60.50       57.66      3.66 o
   6  18   0       12.12        8.63      2.24 o
   1  19   0       65.40       80.83      4.21 o
   2  19   0       25.23       23.58      4.67 o
   3  19   0        0.50        1.76      1.63 o
   4  19   0       10.40       15.21      2.87 o
   5  19   0        4.08        7.91      2.10 o
   6  19   0       15.68       14.87      2.66 o
   0  20   0        0.46        2.19      2.22 o
   1  20   0        0.89        2.15      1.64 o
   2  20   0        0.15       -1.48      1.48 o
   3  20   0       15.91       12.62      2.28 o
   4  20   0       61.98       61.08      4.85 o
   5  20   0       16.29       14.14      4.07 o
   1  21   0        0.03        2.49      1.77 o
   2  21   0        2.73        5.83      2.00 o
   3  21   0        0.06       -1.68      1.91 o
   4  21   0       57.89       72.34      6.35 o
   0  22   0      321.38      289.52     10.91 o
   1  22   0       16.04       13.75      2.48 o
   2  22   0       10.24       12.67      2.48 o
 -11   1   1        8.12        5.20      1.93 o
 -10   1   1        0.85       -0.05      1.55 o
  -9   1   1      440.84      430.26      7.71 o
  -8   1   1       56.98       51.48      3.03 o
  -7   1   1       15.99       19.34      1.28 o
  -6   1   1      428.66      437.05      4.92 o
  -5   1   1     1316.48     1388.16     13.53 o
  -4   1   1       95.71       74.23      1.86 o
  -3   1   1      107.42       91.64      2.16 o
  -2   1   1     3249.37     3079.74     30.88 o
  -1   1   1     1296.90     1182.31     27.76 o
   1   1   1      284.45      254.34      4.98 o
   2   1   1      286.36      233.39      5.87 o
   3   1   1        4.95        8.02      0.65 o
   4   1   1       38.14       36.35      1.94 o
   5   1   1      679.61      699.25      7.23 o
   6   1   1      481.53      507.17      6.03 o
   7   1   1        2.67        1.82      1.09 o
   8   1   1      228.89      235.56      5.89 o
   9   1   1      116.28      104.92      4.76 o
  10   1   1        2.08        2.91      2.11 o
 -11   2   1        0.87       -2.18      2.18 o
 -10   2   1       34.48       39.00      2.89 o
  -9   2   1        1.17        1.94      1.53 o
  -8   2   1       61.87       52.32      2.56 o
  -7   2   1       27.84       23.87      1.47 o
  -6   2   1      434.45      438.73      5.53 o
  -5   2   1      341.16      351.26      4.50 o
  -4   2   1       85.66       93.77      2.28 o
  -3   2   1      577.23      567.92      7.16 o
  -2   2   1     3694.96     3565.35     35.63 o
  -1   2   1     6525.63     6554.87     83.30 o
   0   2   1      919.88      796.61     13.15 o
   1   2   1     4790.15     4652.76     59.08 o
   2   2   1      357.35      393.67      6.59 o
   3   2   1      463.75      459.08      4.87 o
   4   2   1      500.03      508.89      5.28 o
   5   2   1      944.16      995.71      9.41 o
   6   2   1      266.95      266.25      4.81 o
   7   2   1       94.02       92.65      3.80 o
   8   2   1      576.77      575.08     12.07 o
   9   2   1       27.94       27.31      2.64 o
  10   2   1       92.69       97.18      6.84 o
 -11   3   1        5.00        2.72      2.46 o
 -10   3   1        1.76        4.97      2.22 o
  -9   3   1      405.57      426.79      8.13 o
  -8   3   1      200.05      200.64      4.33 o
  -7   3   1      698.31      704.68      9.15 o
  -6   3   1       53.06       61.33      2.18 o
  -5   3   1      408.45      436.52      5.19 o
  -4   3   1      361.01      411.89      5.58 o
  -3   3   1        4.54        5.35      0.66 o
  -2   3   1     3387.37     3304.91     37.20 o
  -1   3   1      280.71      247.68      4.26 o
   0   3   1     3654.89     3385.42     43.09 o
   1   3   1    10585.76    10898.18    140.17 o
   2   3   1      422.14      390.75      6.71 o
   3   3   1      102.32       94.17      1.94 o
   4   3   1     2121.01     2301.20     20.48 o
   5   3   1       25.91       27.61      1.22 o
   6   3   1      900.72      912.41     11.07 o
   7   3   1       56.67       64.20      2.80 o
   8   3   1       71.03       71.88      5.57 o
   9   3   1      161.17      167.54      5.37 o
  10   3   1       93.98      111.52      5.06 o
 -11   4   1       17.53       16.44      3.39 o
 -10   4   1        1.36        1.37      2.06 o
  -9   4   1        6.18        6.06      2.15 o
  -8   4   1      157.80      151.44      4.39 o
  -7   4   1       70.40       69.63      2.54 o
  -6   4   1       21.95       27.82      1.57 o
  -5   4   1        7.34        9.28      1.03 o
  -4   4   1      439.37      508.27      7.17 o
  -3   4   1     2291.12     2285.25     23.93 o
  -2   4   1       14.90       15.57      1.71 o
  -1   4   1    15658.83    15721.60    541.30 o
   0   4   1      170.51      151.06      2.97 o
   1   4   1      760.44      715.69     10.24 o
   2   4   1       33.37       44.20      1.95 o
   3   4   1     1184.71     1176.87     12.50 o
   4   4   1     1129.39     1167.79     11.35 o
   5   4   1      530.99      605.55      7.03 o
   6   4   1        0.22        0.50      0.87 o
   7   4   1      230.64      226.75      4.75 o
   8   4   1       16.79       14.61      2.11 o
   9   4   1        1.49       -0.74      1.48 o
  10   4   1       15.71       17.90      3.07 o
 -11   5   1        7.97        6.56      2.62 o
 -10   5   1        7.60        5.01      2.30 o
  -9   5   1       38.68       37.95      3.09 o
  -8   5   1       14.11        8.76      1.78 o
  -7   5   1        7.17        5.87      1.08 o
  -6   5   1       59.80       60.11      2.11 o
  -5   5   1      315.83      331.36      5.79 o
  -4   5   1      136.71      143.28      3.28 o
  -3   5   1     1038.99     1124.95     18.10 o
  -2   5   1     3702.32     3488.61     39.32 o
  -1   5   1      128.01      134.24      4.00 o
   0   5   1       96.42       95.46      2.05 o
   1   5   1       26.64       33.11      1.30 o
   2   5   1      567.73      564.75      6.95 o
   3   5   1      360.78      342.37      4.67 o
   4   5   1        8.94        7.90      0.80 o
   5   5   1      134.82      129.90      2.68 o
   6   5   1      166.52      166.23      3.79 o
   7   5   1        4.02        2.60      1.41 o
   8   5   1       38.33       44.13      3.20 o
   9   5   1      323.45      328.48      8.85 o
  10   5   1        0.01       -0.75      2.10 o
 -10   6   1       56.37       56.83      4.64 o
  -9   6   1        4.06        1.26      1.59 o
  -8   6   1       27.66       25.83      2.59 o
  -7   6   1       50.47       43.89      3.09 o
  -6   6   1      273.29      263.81      4.73 o
  -5   6   1       31.69       26.37      1.78 o
  -4   6   1        0.00        0.13      0.75 o
  -3   6   1       33.47       41.49      1.81 o
  -2   6   1       34.51       38.63      1.71 o
  -1   6   1      133.68      163.72      3.17 o
   0   6   1       48.45       50.20      1.84 o
   1   6   1      260.74      248.85      4.12 o
   2   6   1      274.33      300.49      4.46 o
   3   6   1     1326.90     1331.65     13.71 o
   4   6   1      164.92      172.88      3.35 o
   5   6   1       91.40       99.92      2.70 o
   6   6   1       20.57       23.48      1.73 o
   7   6   1       92.82       93.98      3.29 o
   8   6   1      104.19      100.24      7.03 o
   9   6   1       30.62       35.27      3.61 o
  10   6   1        9.06        9.10      2.62 o
 -10   7   1      127.29      130.25      7.01 o
  -9   7   1      109.40       93.99      4.69 o
  -8   7   1       43.35       35.53      2.84 o
  -7   7   1      216.03      206.45      5.96 o
  -6   7   1       81.66       81.15      3.76 o
  -5   7   1       11.71       11.47      1.49 o
  -4   7   1       12.13       10.52      1.18 o
  -3   7   1     1226.75     1254.90     14.41 o
  -2   7   1       90.14       75.66      3.13 o
  -1   7   1     1612.77     1574.44     18.77 o
   0   7   1     2081.61     2001.05     26.96 o
   1   7   1     1456.45     1412.33     17.05 o
   2   7   1     1780.91     1769.73     17.29 o
   3   7   1      154.06      143.08      3.12 o
   4   7   1      793.69      810.72      9.59 o
   5   7   1       49.31       53.10      2.17 o
   6   7   1       98.24      111.45      3.20 o
   7   7   1      264.60      255.87      6.09 o
   8   7   1      221.42      225.92      7.14 o
   9   7   1        2.06        1.36      1.98 o
  10   7   1        0.07       -0.59      2.13 o
 -10   8   1       11.73       21.77      4.44 o
  -9   8   1        6.93        5.37      2.07 o
  -8   8   1       89.24      109.80      5.19 o
  -7   8   1        3.62        5.58      1.96 o
  -6   8   1       82.83       80.26      3.73 o
  -5   8   1        4.81        4.22      1.27 o
  -4   8   1       64.22       69.28      2.80 o
  -3   8   1      181.29      156.50      3.42 o
  -2   8   1     1151.30     1133.91     12.99 o
  -1   8   1        9.32        4.52      0.69 o
   0   8   1       21.01       22.46      1.41 o
   1   8   1      388.40      394.89      7.08 o
   2   8   1      417.50      405.95      5.36 o
   3   8   1       50.72       51.99      1.95 o
   4   8   1      355.34      339.81      5.76 o
   5   8   1       51.26       52.51      2.16 o
   6   8   1       17.88       13.33      1.75 o
   7   8   1      325.13      322.56      7.00 o
   8   8   1        7.87        6.73      1.81 o
   9   8   1        6.14        1.29      2.02 o
  10   8   1        6.81        3.53      2.46 o
 -10   9   1        1.86        3.77      2.67 o
  -9   9   1        0.24        0.31      1.97 o
  -8   9   1        0.05        1.60      1.76 o
  -7   9   1      186.96      158.82      6.27 o
  -6   9   1      331.17      302.15      9.01 o
  -5   9   1        0.01        0.56      0.92 o
  -4   9   1     1006.92     1042.99     13.07 o
  -3   9   1     1030.55      968.23     11.93 o
  -2   9   1      884.41      875.93     10.68 o
  -1   9   1       12.37       15.96      1.48 o
   0   9   1      870.65      923.91     12.11 o
   1   9   1     1635.50     1662.30     16.35 o
   2   9   1      459.11      450.26      5.89 o
   3   9   1      579.11      559.16      9.02 o
   4   9   1        0.01        0.21      0.88 o
   5   9   1      435.20      445.54      8.72 o
   6   9   1       27.99       28.37      2.69 o
   7   9   1      112.20      103.67      4.38 o
   8   9   1       24.97       25.94      3.83 o
   9   9   1        7.63        8.18      2.55 o
  10   9   1       30.63       25.98      3.49 o
 -10  10   1        5.12       12.08      3.45 o
  -9  10   1       17.12       18.27      3.22 o
  -8  10   1       12.31       12.58      2.47 o
  -7  10   1      144.31      134.21      4.98 o
  -6  10   1      551.40      510.19      9.81 o
  -5  10   1      814.06      800.52     11.23 o
  -4  10   1       72.24       69.27      2.86 o
  -3  10   1      292.91      239.99      4.60 o
  -2  10   1        0.70        1.30      0.72 o
  -1  10   1      411.74      438.16      6.28 o
   0  10   1        7.31        6.37      1.66 o
   1  10   1       30.71       29.28      1.78 o
   2  10   1      267.41      281.92      4.44 o
   3  10   1       29.15       26.05      1.58 o
   4  10   1      314.64      308.86      6.00 o
   5  10   1        0.00        5.51      2.70 o
   6  10   1      122.86      128.25      4.95 o
   7  10   1       23.74       20.38      2.61 o
   8  10   1       12.27        6.83      2.17 o
   9  10   1       91.53       93.36      6.82 o
  -9  11   1       24.71       23.20      2.72 o
  -8  11   1        9.77        6.42      2.41 o
  -7  11   1       44.80       37.91      3.56 o
  -6  11   1        6.18        4.09      1.66 o
  -5  11   1        0.14        0.22      1.07 o
  -4  11   1        2.96        3.89      1.06 o
  -3  11   1      188.34      174.02      3.94 o
  -2  11   1        2.84        3.66      0.89 o
  -1  11   1       60.54       64.69      2.46 o
   0  11   1      330.66      367.11      5.57 o
   1  11   1      898.95      984.10     10.77 o
   2  11   1       14.86       15.87      1.54 o
   3  11   1       25.34       21.56      1.54 o
   4  11   1      132.34      129.34      3.57 o
   5  11   1       10.77       12.01      1.75 o
   6  11   1      156.99      161.41      4.84 o
   7  11   1        6.22        5.13      2.02 o
   8  11   1       12.52       12.25      2.62 o
   9  11   1        7.59        5.47      2.96 o
  -9  12   1       26.15       26.83      3.38 o
  -8  12   1       46.23       53.02      7.13 o
  -7  12   1        1.27        0.06      1.54 o
  -6  12   1      308.82      290.23      7.23 o
  -5  12   1       41.47       48.37      3.12 o
  -4  12   1      590.48      566.60      8.73 o
  -3  12   1      371.61      360.76      6.20 o
  -2  12   1       15.55       17.12      1.46 o
  -1  12   1      113.66      142.36      3.34 o
   0  12   1      165.57      162.39      3.73 o
   1  12   1        0.05        0.04      0.97 o
   2  12   1      117.88      103.47      2.76 o
   3  12   1       61.66       56.10      2.38 o
   4  12   1        6.77        8.38      1.46 o
   5  12   1      355.40      357.19      7.14 o
   6  12   1       49.55       49.90      3.26 o
   7  12   1       37.61       32.93      2.95 o
   8  12   1       22.80       22.90      3.12 o
   9  12   1        2.32        9.53      3.16 o
  -9  13   1       37.04       31.20      3.21 o
  -8  13   1        0.00        1.64      1.68 o
  -7  13   1       23.38       21.31      2.61 o
  -6  13   1       88.46       75.34      4.26 o
  -5  13   1      400.11      387.87      8.43 o
  -4  13   1      659.18      635.72      9.61 o
  -3  13   1      774.60      786.31     10.82 o
  -2  13   1        3.34        1.77      0.93 o
  -1  13   1        2.56        1.75      0.87 o
   0  13   1       29.01       26.74      1.73 o
   1  13   1        1.29        1.64      0.82 o
   2  13   1      324.17      322.79      5.24 o
   3  13   1       40.15       31.86      2.17 o
   4  13   1       19.69       26.18      2.73 o
   5  13   1      417.42      408.72      9.02 o
   6  13   1       23.52       29.46      2.61 o
   7  13   1       20.93       18.36      2.39 o
   8  13   1        6.36       12.02      2.27 o
  -8  14   1        7.32        1.37      2.18 o
  -7  14   1       78.66       83.70      4.37 o
  -6  14   1       14.92       18.91      2.63 o
  -5  14   1       20.47       21.61      2.92 o
  -4  14   1      390.33      381.20      7.93 o
  -3  14   1       22.81       25.52      3.01 o
  -2  14   1       39.31       45.12      2.43 o
  -1  14   1        2.81        2.63      0.96 o
   0  14   1      118.94      128.47      3.82 o
   1  14   1        2.24        3.46      1.00 o
   2  14   1       30.26       34.26      1.93 o
   3  14   1       34.79       41.34      2.27 o
   4  14   1      350.05      364.36      7.09 o
   5  14   1        0.09        1.84      1.47 o
   6  14   1        6.77        7.91      1.83 o
   7  14   1        1.96       -0.43      1.66 o
   8  14   1        3.71        5.33      2.03 o
  -8  15   1        3.23        2.27      1.90 o
  -7  15   1       15.89       12.76      2.21 o
  -6  15   1       30.23       34.68      5.44 o
  -5  15   1       32.29       25.52      2.30 o
  -4  15   1       67.23       74.94      3.55 o
  -3  15   1        3.72        3.81      1.30 o
  -2  15   1       37.66       44.47      2.56 o
  -1  15   1       35.33       37.35      2.93 o
   0  15   1        0.26        0.87      1.11 o
   1  15   1        1.52        1.37      1.20 o
   2  15   1       87.99       92.79      3.38 o
   3  15   1       19.83       17.52      1.71 o
   4  15   1      144.80      133.22      4.27 o
   5  15   1       11.35        9.79      1.90 o
   6  15   1        0.79        0.58      1.56 o
   7  15   1        0.74        0.22      1.72 o
   8  15   1        1.73       -0.19      1.84 o
  -8  16   1       10.54        6.49      2.08 o
  -7  16   1        7.61        6.33      2.01 o
  -6  16   1        0.01        1.11      1.61 o
  -5  16   1        0.12        0.43      1.51 o
  -4  16   1       10.01        9.01      1.66 o
  -3  16   1      152.61      145.90      4.64 o
  -2  16   1      150.03      158.48      5.97 o
  -1  16   1        5.21        4.65      1.38 o
   0  16   1        9.20        8.05      1.54 o
   1  16   1        1.24       -0.01      1.12 o
   2  16   1       15.50       12.29      1.83 o
   3  16   1      132.78      156.64      4.65 o
   4  16   1      119.35      120.69      4.17 o
   5  16   1       18.31       18.17      2.29 o
   6  16   1        0.01        1.06      1.65 o
   7  16   1       18.40       17.52      2.56 o
  -7  17   1        2.79        2.51      1.94 o
  -6  17   1      137.89      127.17     11.44 o
  -5  17   1      112.36      117.65      6.85 o
  -4  17   1        9.16        8.45      1.70 o
  -3  17   1      290.56      291.05      6.23 o
  -2  17   1        4.49        4.80      2.01 o
  -1  17   1       23.04       25.58      2.34 o
   0  17   1       18.86       18.50      3.25 o
   1  17   1       32.73       33.62      2.70 o
   2  17   1        8.78       11.48      3.57 o
   3  17   1       18.05       14.95      1.83 o
   4  17   1        8.13       11.23      2.13 o
   5  17   1       46.71       44.43      3.27 o
   6  17   1        3.56        5.55      1.87 o
   7  17   1        2.14        3.52      2.02 o
  -6  18   1        0.52        2.46      1.85 o
  -5  18   1       80.54       94.01      4.99 o
  -4  18   1       27.34       25.81      2.44 o
  -3  18   1       27.94       32.87      2.59 o
  -2  18   1       19.82       25.07      2.51 o
  -1  18   1       98.70       98.66      4.08 o
   0  18   1        1.17        0.36      1.33 o
   1  18   1        6.04        3.58      1.54 o
   2  18   1       35.47       39.55      3.09 o
   3  18   1       84.43       96.04      5.43 o
   4  18   1       93.25       94.24      4.38 o
   5  18   1       54.68       56.62      3.69 o
   6  18   1        0.14        1.21      1.92 o
  -6  19   1       71.85       67.84      4.55 o
  -5  19   1       92.38       90.68     10.05 o
  -4  19   1        3.21        3.47      1.72 o
  -3  19   1        9.05        5.95      1.83 o
  -2  19   1       11.66       12.29      2.33 o
  -1  19   1        1.79        4.02      1.57 o
   0  19   1       37.12       35.38      3.94 o
   1  19   1      130.07      127.54      4.69 o
   2  19   1        0.25       -0.48      1.51 o
   3  19   1        5.49       11.25      2.80 o
   4  19   1       83.57       81.46      8.72 o
   5  19   1        9.33        3.33      1.94 o
  -5  20   1       14.22       10.25      2.24 o
  -4  20   1        1.96       -1.06      1.96 o
  -3  20   1        0.00       -1.58      1.58 o
  -2  20   1       27.83       25.72      2.79 o
  -1  20   1        4.89        5.08      1.70 o
   0  20   1        1.21        0.56      1.61 o
   1  20   1        2.61        4.37      1.81 o
   2  20   1       12.35       10.44      3.11 o
   3  20   1        0.02        2.85      2.00 o
   4  20   1       22.14       30.09      3.68 o
   5  20   1       65.30       78.46      5.66 o
  -4  21   1       11.94        7.58      3.96 o
  -3  21   1       19.18       23.42      2.82 o
  -2  21   1       19.99       17.51      2.59 o
  -1  21   1       13.92       19.70      2.53 o
   0  21   1        7.52        8.80      2.14 o
   1  21   1        6.92        9.12      2.15 o
   2  21   1        2.41        4.47      2.00 o
   3  21   1        1.67       -2.03      2.03 o
   4  21   1       47.54       59.08      8.04 o
  -2  22   1        8.36       10.60      2.42 o
  -1  22   1        0.11        1.83      1.86 o
   0  22   1       12.26       19.19      3.17 o
   1  22   1        0.36       -0.10      1.91 o
   2  22   1       14.15       14.47      2.86 o
 -11   0   2      229.18      263.75      9.18 o
 -10   0   2      129.26      143.83      7.45 o
  -9   0   2      202.77      195.79      7.02 o
  -8   0   2     1767.13     1787.08     21.50 o
  -7   0   2       20.26       27.10      3.54 o
  -6   0   2        0.21        1.15      1.01 o
  -5   0   2      143.32      139.38      5.33 o
  -4   0   2     1330.53     1294.97     18.95 o
  -3   0   2     2507.04     2337.32     38.49 o
  -2   0   2      173.78      145.30      6.27 o
  -1   0   2      208.07      160.90      5.97 o
   0   0   2     3089.78     3153.29     69.99 o
   1   0   2    27339.38    32051.63    619.50 o
   2   0   2     3536.39     3418.26    140.88 o
   3   0   2      111.99       93.33      2.46 o
   4   0   2      138.54      123.81      3.28 o
   5   0   2       62.01       58.20      2.54 o
   6   0   2       60.60       53.44      4.48 o
   7   0   2       10.36       13.59      2.86 o
   8   0   2      320.64      316.82     34.53 o
   9   0   2        0.86        1.92      3.06 o
  10   0   2       22.04       13.87      4.87 o
 -11   1   2       15.12       13.29      2.56 o
 -10   1   2      108.64      117.96      4.75 o
  -9   1   2      148.69      168.84      4.29 o
  -8   1   2      119.76      111.71      2.84 o
  -7   1   2      218.18      214.08      3.87 o
  -6   1   2      418.44      396.00      6.20 o
  -5   1   2       33.02       35.63      1.64 o
  -4   1   2       22.97       19.14      1.11 o
  -3   1   2     1358.57     1344.83     16.51 o
  -2   1   2      855.56      763.49     14.32 o
  -1   1   2     9073.79     9211.97    142.12 o
   0   1   2     8058.81     8704.71    202.53 o
   1   1   2     1667.63     1611.58     18.47 o
   2   1   2        3.93        7.32      0.95 o
   3   1   2       86.61       76.32      1.97 o
   4   1   2       81.35       84.39      2.45 o
   5   1   2      497.34      517.70      6.51 o
   6   1   2      370.92      381.02      7.76 o
   7   1   2       57.83       54.13      3.42 o
   8   1   2       62.57       77.90      4.73 o
   9   1   2       61.99       78.45      4.71 o
  10   1   2        1.68        0.01      2.00 o
 -11   2   2        2.76        3.25      2.37 o
 -10   2   2       11.70        8.90      2.13 o
  -9   2   2       44.73       50.64      2.77 o
  -8   2   2      166.65      153.58      3.32 o
  -7   2   2        0.84        1.17      0.84 o
  -6   2   2       47.74       43.28      2.31 o
  -5   2   2      169.61      170.03      3.19 o
  -4   2   2      232.95      227.48      3.80 o
  -3   2   2      156.53      128.65      2.47 o
  -2   2   2     6832.19     6756.00     74.44 o
  -1   2   2     7388.67     7327.78     97.92 o
   0   2   2     3178.15     2975.18     33.09 o
   1   2   2     3877.58     3906.77     38.50 o
   2   2   2      873.42      812.80     12.18 o
   3   2   2       34.25       41.22      1.58 o
   4   2   2        3.91        5.05      0.85 o
   5   2   2       19.35       13.59      1.22 o
   6   2   2       51.60       47.89      2.31 o
   7   2   2       27.95       27.28      2.55 o
   8   2   2        0.00       -1.50      1.50 o
   9   2   2      125.20      136.48      7.24 o
  10   2   2        4.61        1.61      2.18 o
 -11   3   2       14.01       17.00      3.22 o
 -10   3   2       42.37       38.63      3.75 o
  -9   3   2      205.81      223.69      5.34 o
  -8   3   2      126.95      138.72      3.17 o
  -7   3   2        6.29        9.30      1.14 o
  -6   3   2      224.26      216.17      4.54 o
  -5   3   2       25.79       28.61      1.52 o
  -4   3   2     1198.08     1220.86     12.99 o
  -3   3   2        4.32        3.83      0.70 o
  -2   3   2     7967.23     8242.54     90.51 o
  -1   3   2     7556.74     7575.96     82.89 o
   0   3   2      496.71      484.91      7.34 o
   1   3   2     8343.70     8500.34    148.99 o
   2   3   2       64.24       64.45      2.29 o
   3   3   2      273.39      271.14      4.30 o
   4   3   2      551.38      559.31      7.06 o
   5   3   2       24.84       27.29      1.63 o
   6   3   2       20.29       25.32      1.74 o
   7   3   2      253.79      249.53      5.81 o
   8   3   2       34.62       29.49      2.94 o
   9   3   2        6.53       12.21      2.34 o
  10   3   2      101.62       97.84      5.49 o
 -11   4   2       22.63       21.06      3.29 o
 -10   4   2        5.81        4.22      2.18 o
  -9   4   2      588.40      606.20     10.63 o
  -8   4   2       76.36       69.12      3.46 o
  -7   4   2       29.66       31.26      1.87 o
  -6   4   2        0.40        1.24      0.72 o
  -5   4   2      365.47      353.87      4.96 o
  -4   4   2      189.30      222.69      4.24 o
  -3   4   2      183.91      218.43      4.28 o
  -2   4   2     9233.89     9193.41     90.09 o
  -1   4   2     2220.31     2114.69     24.42 o
   0   4   2      730.43      688.00      9.86 o
   1   4   2      192.32      171.81      4.90 o
   2   4   2      480.48      503.96      5.77 o
   3   4   2       11.84       15.31      1.05 o
   4   4   2        1.26        0.93      0.72 o
   5   4   2      272.92      260.86      4.56 o
   6   4   2        0.20        0.23      0.87 o
   7   4   2        2.93        1.11      1.24 o
   8   4   2      183.70      185.46      5.33 o
   9   4   2      127.70      159.82      5.81 o
  10   4   2        4.64        4.60      2.63 o
 -11   5   2       16.60       17.30      3.13 o
 -10   5   2       10.79       17.24      2.94 o
  -9   5   2       16.89       15.60      2.21 o
  -8   5   2       35.27       39.94      4.21 o
  -7   5   2       61.24       55.88      3.00 o
  -6   5   2       12.86       12.47      1.45 o
  -5   5   2       68.80       83.76      3.18 o
  -4   5   2      134.85      144.42      4.05 o
  -3   5   2      454.37      416.88      6.29 o
  -2   5   2     1756.50     1685.08     17.87 o
  -1   5   2      965.80      920.73     11.39 o
   0   5   2     2719.07     2543.77     28.83 o
   1   5   2       68.79       89.64      2.52 o
   2   5   2      251.57      253.85      3.58 o
   3   5   2       30.24       47.62      1.34 o
   4   5   2      373.05      389.99      5.59 o
   5   5   2      139.06      160.27      3.50 o
   6   5   2       63.88       66.39      2.58 o
   7   5   2        8.03       18.07      2.04 o
   8   5   2        7.86        9.80      1.95 o
   9   5   2       16.27       13.08      2.99 o
  10   5   2        2.13        1.17      2.77 o
 -10   6   2        0.11       -1.49      1.68 o
  -9   6   2       85.18       78.20      4.23 o
  -8   6   2      296.98      296.81      8.92 o
  -7   6   2        7.59       10.91      2.19 o
  -6   6   2      181.37      177.03      4.99 o
  -5   6   2      523.84      527.99      9.02 o
  -4   6   2     2883.31     3012.27     40.22 o
  -3   6   2     4023.83     4012.00     40.79 o
  -2   6   2      122.06      118.36      3.01 o
  -1   6   2      162.06      142.44      2.83 o
   0   6   2     1762.72     1608.68     18.97 o
   1   6   2      226.25      229.59      4.01 o
   2   6   2      112.91      131.40      3.24 o
   3   6   2       41.68       38.13      1.31 o
   4   6   2       35.21       28.19      1.89 o
   5   6   2       34.69       34.57      1.89 o
   6   6   2        6.61        3.08      1.05 o
   7   6   2      156.99      150.89      3.99 o
   8   6   2      459.57      440.02      8.53 o
   9   6   2       51.20       53.61      4.45 o
  10   6   2       31.85       29.09      4.29 o
 -10   7   2       11.39       15.33      2.79 o
  -9   7   2       34.29       33.72      3.67 o
  -8   7   2        1.03       -0.14      1.76 o
  -7   7   2       21.23       14.48      2.10 o
  -6   7   2       34.07       35.47      2.63 o
  -5   7   2       10.54       12.09      1.39 o
  -4   7   2       18.74       29.71      1.91 o
  -3   7   2      145.91      148.78      4.01 o
  -2   7   2      563.52      575.16      7.42 o
  -1   7   2        0.52        1.17      0.50 o
   0   7   2     2540.52     2464.70     28.43 o
   1   7   2        0.46        0.67      1.13 o
   2   7   2        3.24        2.39      0.64 o
   3   7   2      455.82      496.28      5.72 o
   4   7   2      122.60      127.96      3.52 o
   5   7   2        5.26        5.77      1.03 o
   6   7   2       16.95       19.19      3.03 o
   7   7   2      102.79       84.38      3.86 o
   8   7   2      255.26      246.19      7.44 o
   9   7   2       25.12       24.90      3.23 o
  10   7   2        0.47        0.93      2.50 o
 -10   8   2        0.02        3.43      3.32 o
  -9   8   2        1.45        0.61      1.92 o
  -8   8   2      198.29      167.53      7.08 o
  -7   8   2      126.86      109.55      4.61 o
  -6   8   2       32.36       28.20      2.13 o
  -5   8   2       61.45       60.65      2.96 o
  -4   8   2        5.04        3.56      1.00 o
  -3   8   2        0.64        2.11      0.74 o
  -2   8   2       29.37       29.84      2.38 o
  -1   8   2      400.87      399.90      5.58 o
   0   8   2       30.11       35.35      1.61 o
   1   8   2      461.54      488.96      5.92 o
   2   8   2      500.66      515.00      6.41 o
   3   8   2       10.53       17.15      1.12 o
   4   8   2      176.17      198.15      4.08 o
   5   8   2        3.62        3.23      1.30 o
   6   8   2       26.77       19.55      2.01 o
   7   8   2        1.01        0.69      1.39 o
   8   8   2        5.19        4.70      2.10 o
   9   8   2       79.39       94.45      7.57 o
 -10   9   2        2.48        3.34      2.32 o
  -9   9   2       43.15       39.36      3.74 o
  -8   9   2       37.08       41.64      4.06 o
  -7   9   2        4.80        2.60      1.58 o
  -6   9   2        9.06        5.59      1.31 o
  -5   9   2      328.55      336.07      6.21 o
  -4   9   2      129.91      129.07      3.63 o
  -3   9   2      213.53      231.37      6.09 o
  -2   9   2      546.90      579.55      7.78 o
  -1   9   2        0.03        0.51      0.81 o
   0   9   2      321.58      362.10      5.26 o
   1   9   2       17.46       11.61      0.87 o
   2   9   2       39.72       42.82      1.76 o
   3   9   2        7.55        7.34      0.83 o
   4   9   2        6.52        6.94      1.07 o
   5   9   2      161.14      157.62      6.28 o
   6   9   2       92.91       82.25      3.70 o
   7   9   2       18.38       19.59      2.24 o
   8   9   2        0.30       -0.80      1.87 o
   9   9   2       21.16       19.78      3.04 o
 -10  10   2        0.95        5.63      2.15 o
  -9  10   2       17.84       19.48      2.52 o
  -8  10   2        2.04        0.48      1.51 o
  -7  10   2       68.61       74.92      4.22 o
  -6  10   2       65.49       72.35      3.45 o
  -5  10   2        8.87        8.98      1.71 o
  -4  10   2        3.34        7.26      1.14 o
  -3  10   2        0.23        0.24      0.78 o
  -2  10   2      256.35      289.78      7.73 o
  -1  10   2     2046.93     2007.10     21.62 o
   0  10   2        0.15        0.90      0.74 o
   1  10   2      442.52      457.74      5.39 o
   2  10   2      228.92      243.41      3.65 o
   3  10   2       13.68       21.01      1.25 o
   4  10   2       43.01       42.58      2.52 o
   5  10   2      277.41      305.47      7.13 o
   6  10   2      115.26      104.32      4.54 o
   7  10   2       10.73       10.11      2.16 o
   8  10   2       40.95       39.04      4.54 o
   9  10   2       18.89       19.32      3.17 o
  -9  11   2        1.62        2.56      1.84 o
  -8  11   2       74.92       80.16      4.63 o
  -7  11   2      246.04      212.39      7.61 o
  -6  11   2        1.55        2.56      1.73 o
  -5  11   2      137.54      139.71      4.02 o
  -4  11   2       52.97       52.18      2.60 o
  -3  11   2       32.92       35.81      2.05 o
  -2  11   2      195.68      189.09      3.92 o
  -1  11   2      186.01      181.14      4.36 o
   0  11   2      375.67      370.38      5.70 o
   1  11   2      111.91      102.55      2.25 o
   2  11   2      232.16      243.51      4.79 o
   3  11   2      101.91      102.91      2.80 o
   4  11   2       12.12       16.39      1.79 o
   5  11   2       72.68       65.10      3.42 o
   6  11   2       28.04       24.28      2.72 o
   7  11   2       44.53       41.28      3.80 o
   8  11   2        0.04       -1.82      1.82 o
   9  11   2        3.93        7.37      6.39 o
  -9  12   2        1.49        0.12      1.91 o
  -8  12   2       28.53       26.02      2.96 o
  -7  12   2       37.42       26.10      2.74 o
  -6  12   2       35.10       32.53      2.51 o
  -5  12   2        0.20       -1.25      1.49 o
  -4  12   2       48.60       45.75      2.54 o
  -3  12   2        1.30        1.86      1.21 o
  -2  12   2        3.28        4.20      0.97 o
  -1  12   2       20.80       17.42      1.80 o
   0  12   2      263.22      297.93      5.10 o
   1  12   2      101.83       96.84      2.29 o
   2  12   2        0.88        1.15      0.77 o
   3  12   2       67.90       60.47      2.44 o
   4  12   2       61.95       71.76      3.60 o
   5  12   2      236.96      222.46      5.56 o
   6  12   2      225.17      217.12      5.78 o
   7  12   2        7.40        4.15      1.97 o
   8  12   2        6.68        8.34      2.38 o
   9  12   2       29.24       31.70      4.52 o
  -9  13   2        9.72        8.45      2.50 o
  -8  13   2        3.14        8.00      2.13 o
  -7  13   2        0.87       -0.08      1.49 o
  -6  13   2       20.95       14.34      1.88 o
  -5  13   2       58.73       64.90      3.57 o
  -4  13   2      324.46      307.76      6.07 o
  -3  13   2       68.38       76.16      2.91 o
  -2  13   2        6.92        7.54      1.66 o
  -1  13   2       29.78       24.02      1.72 o
   0  13   2      234.68      244.45      4.66 o
   1  13   2       57.23       65.29      2.04 o
   2  13   2        0.11        1.05      0.91 o
   3  13   2       11.89       11.68      1.61 o
   4  13   2        2.74        1.45      1.35 o
   5  13   2       83.44       92.97      4.12 o
   6  13   2       41.47       34.45      2.90 o
   7  13   2        9.08        9.30      2.28 o
   8  13   2        0.30        0.05      1.80 o
  -8  14   2        5.18        8.02      3.60 o
  -7  14   2       40.76       36.32      4.66 o
  -6  14   2       15.35       13.96      3.64 o
  -5  14   2        0.04        0.83      1.23 o
  -4  14   2      238.04      236.42      5.38 o
  -3  14   2      226.56      235.53      5.40 o
  -2  14   2        6.47        8.17      1.32 o
  -1  14   2        0.18       -0.07      0.95 o
   0  14   2        8.35        8.74      1.36 o
   1  14   2       97.17       87.12      4.49 o
   2  14   2      177.17      179.68      3.89 o
   3  14   2        0.20        0.66      1.20 o
   4  14   2      401.65      431.61      7.89 o
   5  14   2      232.84      251.83      9.67 o
   6  14   2        0.01       -0.86      1.52 o
   7  14   2       13.74       13.91      2.41 o
   8  14   2        6.06        9.31      2.48 o
  -8  15   2        1.19        2.72      2.36 o
  -7  15   2        0.92       -0.81      1.58 o
  -6  15   2        2.16        2.43      1.61 o
  -5  15   2        1.28       -0.67      1.31 o
  -4  15   2      371.17      367.05      8.35 o
  -3  15   2      609.01      604.93      9.40 o
  -2  15   2       48.20       51.97      2.68 o
  -1  15   2        5.44        3.29      1.19 o
   0  15   2       67.00       79.09      3.31 o
   1  15   2       47.39       48.50      3.70 o
   2  15   2        8.57        8.86      1.35 o
   3  15   2       61.52       79.61      4.61 o
   4  15   2       93.43      110.28      4.46 o
   5  15   2       64.07       86.22      4.18 o
   6  15   2        4.99        3.56      1.83 o
   7  15   2        1.19        0.98      1.78 o
  -8  16   2        0.86        0.05      2.39 o
  -7  16   2       11.62       10.45      2.27 o
  -6  16   2       21.50       25.55      3.47 o
  -5  16   2      287.15      261.95      7.85 o
  -4  16   2      184.41      188.65      5.29 o
  -3  16   2       88.02       89.69      3.83 o
  -2  16   2      112.34      102.26      3.44 o
  -1  16   2       26.36       29.09      2.32 o
   0  16   2        0.05        1.70      1.19 o
   1  16   2      163.29      152.61      4.62 o
   2  16   2       17.51       15.48      1.97 o
   3  16   2       99.28       95.78      3.89 o
   4  16   2       33.72       42.80      2.97 o
   5  16   2        9.06        9.16      2.01 o
   6  16   2        7.87        6.46      1.99 o
   7  16   2        0.00       -1.03      1.82 o
  -7  17   2        2.29        1.02      2.11 o
  -6  17   2        8.31        7.36      1.96 o
  -5  17   2       28.80       34.30      2.78 o
  -4  17   2        8.22        6.12      1.63 o
  -3  17   2       50.93       60.29      4.15 o
  -2  17   2       54.95       59.36      3.06 o
  -1  17   2       12.50       13.83      2.41 o
   0  17   2       13.85       14.07      1.96 o
   1  17   2        0.55        0.48      1.26 o
   2  17   2       62.44       71.63      4.09 o
   3  17   2       98.54       98.26      5.11 o
   4  17   2       15.46        9.26      1.97 o
   5  17   2      228.79      243.10      6.35 o
   6  17   2        2.00        4.53      1.94 o
  -6  18   2        0.71       -0.05      1.76 o
  -5  18   2        1.03        0.26      1.52 o
  -4  18   2       56.15       63.13      3.57 o
  -3  18   2       25.72       30.05      3.95 o
  -2  18   2       26.23       29.35      3.77 o
  -1  18   2       13.42       12.35      1.97 o
   0  18   2       20.07       14.90      2.04 o
   1  18   2       14.73       13.56      2.26 o
   2  18   2        5.02        4.79      1.74 o
   3  18   2       15.66       10.49      3.10 o
   4  18   2       25.55       28.23      2.89 o
   5  18   2      172.87      178.45      6.77 o
   6  18   2       15.90       11.24      2.39 o
  -6  19   2        0.03        0.90      2.30 o
  -5  19   2        6.82        3.38      1.95 o
  -4  19   2       27.28       23.47      3.85 o
  -3  19   2       37.59       41.57      3.27 o
  -2  19   2       45.97       44.62      3.33 o
  -1  19   2        4.80        5.15      1.66 o
   0  19   2        5.81        4.29      1.64 o
   1  19   2       13.95        9.56      1.98 o
   2  19   2        1.68        1.96      1.84 o
   3  19   2       28.35       30.38      5.39 o
   4  19   2        0.01        1.20      2.18 o
   5  19   2        1.20        6.44      2.30 o
  -5  20   2       17.58       19.32      6.61 o
  -4  20   2        0.03        0.94      1.87 o
  -3  20   2       12.79       14.82      2.32 o
  -2  20   2        1.70       -1.53      1.53 o
  -1  20   2       51.07       63.16      4.20 o
   0  20   2       17.36       14.75      2.32 o
   1  20   2      147.39      146.74      5.24 o
   2  20   2       59.62       72.78      8.98 o
   3  20   2        0.01       -1.93      1.93 o
   4  20   2       37.08       47.55      4.36 o
  -4  21   2       66.55       74.12      7.38 o
  -3  21   2       37.40       48.98      4.15 o
  -2  21   2        0.14       -0.11      1.68 o
  -1  21   2       26.49       21.95      2.75 o
   0  21   2        0.01        0.40      1.70 o
   1  21   2       27.36       30.65      3.12 o
   2  21   2        1.33        0.70      2.05 o
   3  21   2        1.11        2.86      2.28 o
  -2  22   2        0.81        0.43      1.96 o
  -1  22   2        0.65        2.19      1.90 o
   0  22   2        0.83        0.15      1.60 o
   1  22   2        6.67        5.06      2.11 o
 -11   1   3        0.04        1.33      2.31 o
 -10   1   3       15.96       15.04      2.07 o
  -9   1   3       99.89      106.70      3.37 o
  -8   1   3        1.24        1.84      1.11 o
  -7   1   3       38.45       49.35      2.35 o
  -6   1   3        1.68        3.86      0.89 o
  -5   1   3       40.75       40.60      1.94 o
  -4   1   3      569.99      575.57      7.02 o
  -3   1   3      206.90      208.18      4.18 o
  -2   1   3       34.43       34.44      2.93 o
  -1   1   3     1486.57     1449.00     25.02 o
   0   1   3      493.91      480.87      7.60 o
   1   1   3        3.14        2.12      0.60 o
   2   1   3      651.70      619.59      8.10 o
   3   1   3       63.74       58.72      3.05 o
   4   1   3      394.07      426.46      6.29 o
   5   1   3       11.88        8.30      1.33 o
   6   1   3      138.70      131.62      4.47 o
   7   1   3      244.27      251.21      8.16 o
   8   1   3       10.05       10.77      2.14 o
   9   1   3       35.31       35.63      3.48 o
  10   1   3        2.07        4.56      2.20 o
 -11   2   3       10.08        6.05      2.55 o
 -10   2   3       17.66       18.58      2.51 o
  -9   2   3      106.19      105.23      3.99 o
  -8   2   3      172.24      172.99      4.75 o
  -7   2   3       65.93       72.61      2.80 o
  -6   2   3      145.02      144.54      3.75 o
  -5   2   3        0.63        0.55      0.63 o
  -4   2   3        1.72        0.32      0.55 o
  -3   2   3        5.85        6.15      0.87 o
  -2   2   3      802.05      820.97     10.60 o
  -1   2   3      126.51      105.82      4.27 o
   0   2   3     1287.65     1146.00     16.12 o
   1   2   3      943.69      842.75      8.58 o
   2   2   3      232.30      236.78      3.80 o
   3   2   3      661.07      752.56      9.30 o
   4   2   3      129.91      140.91      4.98 o
   5   2   3      604.38      651.23     13.47 o
   6   2   3      322.32      345.65      7.48 o
   7   2   3      103.05       96.16      4.31 o
   8   2   3        0.58        1.33      1.67 o
   9   2   3       66.55       67.74      4.46 o
  10   2   3        6.68        8.59      2.91 o
 -11   3   3       60.37       69.19      5.79 o
 -10   3   3       37.43       35.67      3.83 o
  -9   3   3        3.16        2.47      1.44 o
  -8   3   3       13.18       13.11      1.47 o
  -7   3   3      397.40      380.11      5.93 o
  -6   3   3      158.14      160.56      3.63 o
  -5   3   3      589.37      606.78      7.24 o
  -4   3   3      244.37      289.65      5.05 o
  -3   3   3        0.02        1.06      0.51 o
  -2   3   3      314.39      319.29      4.92 o
  -1   3   3     2597.51     2615.90     30.02 o
   0   3   3      161.11      158.41      2.65 o
   1   3   3      197.51      175.42      2.42 o
   2   3   3     2376.91     2365.77     24.43 o
   3   3   3      141.02      137.25      4.26 o
   4   3   3      345.36      416.84      7.08 o
   5   3   3        4.89        2.95      1.40 o
   6   3   3      225.91      231.34      5.92 o
   7   3   3      132.26      133.82      5.16 o
   8   3   3       64.85       78.55      4.52 o
   9   3   3        3.26        2.45      2.06 o
  10   3   3       12.82        9.78      2.54 o
 -11   4   3       60.15       82.56      6.17 o
 -10   4   3       47.63       48.00      3.65 o
  -9   4   3       33.22       33.97      3.14 o
  -8   4   3        0.39        0.05      1.37 o
  -7   4   3        7.43        7.07      1.15 o
  -6   4   3      183.62      170.02      5.01 o
  -5   4   3       36.72       31.64      2.11 o
  -4   4   3       12.61       16.34      1.31 o
  -3   4   3     2971.37     2972.05     28.12 o
  -2   4   3      170.27      148.43      5.06 o
  -1   4   3      393.50      389.99      5.30 o
   0   4   3        0.74        1.62      0.48 o
   1   4   3     1245.00     1182.80     10.78 o
   2   4   3     2355.53     2370.74     24.71 o
   3   4   3      517.19      548.54      7.43 o
   4   4   3       56.00       44.91      2.13 o
   5   4   3      190.09      190.28      4.21 o
   6   4   3       21.89       29.24      2.50 o
   7   4   3      315.83      305.96      7.38 o
   8   4   3       40.42       38.26      3.31 o
   9   4   3        6.55        4.56      2.11 o
  10   4   3        0.49        2.38      2.58 o
 -11   5   3       27.93       32.83      4.25 o
 -10   5   3       15.61       13.77      2.63 o
  -9   5   3       50.41       41.35      3.46 o
  -8   5   3      282.93      294.77      6.65 o
  -7   5   3      150.22      136.18      4.26 o
  -6   5   3        6.54        8.77      1.22 o
  -5   5   3      216.29      214.59      4.65 o
  -4   5   3       14.36       26.65      1.51 o
  -3   5   3      307.19      305.31      4.46 o
  -2   5   3       88.04       72.19      2.70 o
  -1   5   3     1225.07     1185.37     14.54 o
   0   5   3     1245.94     1297.25     13.95 o
   1   5   3      282.90      269.15      3.74 o
   2   5   3      149.78      137.14      2.44 o
   3   5   3       31.77       30.83      2.16 o
   4   5   3      314.50      353.28      6.93 o
   5   5   3      170.54      179.93      4.10 o
   6   5   3       99.91       90.04      3.28 o
   7   5   3       24.10       19.08      2.90 o
   8   5   3      123.27      119.25      5.18 o
   9   5   3        0.46       -0.64      1.74 o
  10   5   3       28.34       27.93      4.08 o
 -10   6   3       48.40       53.47      7.94 o
  -9   6   3        0.72       -1.09      2.11 o
  -8   6   3       16.68       19.59      3.93 o
  -7   6   3      247.07      235.33      6.31 o
  -6   6   3      351.29      359.92      7.90 o
  -5   6   3      470.61      479.50      6.94 o
  -4   6   3        6.31        4.96      0.87 o
  -3   6   3     1706.51     1643.40     16.69 o
  -2   6   3       77.47       68.82      1.78 o
  -1   6   3      125.01      110.30      2.29 o
   0   6   3       13.10       10.12      0.92 o
   1   6   3      908.45      898.95     10.28 o
   2   6   3       37.80       37.08      1.39 o
   3   6   3      492.78      558.90      6.65 o
   4   6   3        2.38        2.47      0.85 o
   5   6   3      100.37       96.19      3.09 o
   6   6   3       27.98       28.22      2.05 o
   7   6   3      165.72      160.55      5.22 o
   8   6   3       11.87        9.99      3.30 o
   9   6   3        1.53        5.05      2.86 o
 -10   7   3       69.58       60.68      7.54 o
  -9   7   3       21.14       23.28      3.95 o
  -8   7   3      565.40      559.33     11.12 o
  -7   7   3       93.50       80.64      4.26 o
  -6   7   3       57.17       53.19      2.82 o
  -5   7   3        7.07        3.74      1.06 o
  -4   7   3      280.41      253.89      4.77 o
  -3   7   3     1427.01     1346.57     15.44 o
  -2   7   3     1224.22     1253.85     17.53 o
  -1   7   3      717.22      730.07      8.82 o
   0   7   3      148.77      156.85      2.93 o
   1   7   3        0.13        0.03      0.47 o
   2   7   3      376.33      407.34      5.69 o
   3   7   3      614.27      677.96      8.11 o
   4   7   3      371.24      394.14      6.42 o
   5   7   3        2.88        2.20      1.03 o
   6   7   3      185.84      193.90      4.69 o
   7   7   3        1.17        1.89      1.54 o
   8   7   3        2.30        2.29      2.32 o
   9   7   3       97.96       92.69      6.64 o
 -10   8   3       36.35       30.64      4.97 o
  -9   8   3        0.06        1.97      2.81 o
  -8   8   3      128.45      107.88      4.96 o
  -7   8   3      208.56      215.46      5.43 o
  -6   8   3        6.84        7.02      1.38 o
  -5   8   3       43.97       48.26      2.49 o
  -4   8   3      511.61      519.07      9.81 o
  -3   8   3      925.55      878.15     11.00 o
  -2   8   3       18.50       19.52      1.28 o
  -1   8   3      235.93      229.26      4.66 o
   0   8   3        9.76       10.07      0.91 o
   1   8   3      226.94      211.89      3.82 o
   2   8   3      207.00      234.89      3.70 o
   3   8   3       31.18       27.99      1.57 o
   4   8   3      268.21      299.96      5.04 o
   5   8   3        9.36        9.89      1.27 o
   6   8   3       81.16       84.57      3.10 o
   7   8   3       79.73       73.96      5.43 o
   8   8   3       23.15       18.50      3.34 o
   9   8   3        2.01        1.89      2.66 o
 -10   9   3        0.10        3.50      2.52 o
  -9   9   3       10.91        4.84      4.90 o
  -8   9   3        8.86        8.29      2.00 o
  -7   9   3       19.47       22.27      2.20 o
  -6   9   3       39.50       40.46      2.62 o
  -5   9   3       45.77       50.68      2.70 o
  -4   9   3       30.31       27.71      1.81 o
  -3   9   3       13.28       10.85      1.33 o
  -2   9   3      146.16      140.98      3.39 o
  -1   9   3      202.87      217.46      3.90 o
   0   9   3        3.16        2.33      0.94 o
   1   9   3        0.06       -0.21      0.53 o
   2   9   3      149.26      140.05      2.81 o
   3   9   3        3.54        3.60      1.03 o
   4   9   3        0.00        0.32      0.91 o
   5   9   3      142.58      141.71      3.55 o
   6   9   3      647.91      673.28     21.31 o
   7   9   3        8.54        3.67      2.28 o
   8   9   3       85.37       92.62      6.29 o
   9   9   3       10.16        7.79      3.03 o
 -10  10   3        0.53        1.05      2.46 o
  -9  10   3      155.34      163.68      6.83 o
  -8  10   3       10.45        3.23      2.19 o
  -7  10   3        3.22        2.30      1.41 o
  -6  10   3      627.13      595.19      9.55 o
  -5  10   3      195.48      195.89      4.64 o
  -4  10   3        1.12        1.23      0.94 o
  -3  10   3      266.60      263.85      4.92 o
  -2  10   3      221.08      240.96      4.43 o
  -1  10   3       79.53       70.01      3.47 o
   0  10   3      104.58      130.16      2.63 o
   1  10   3        3.37        4.37      0.79 o
   2  10   3       78.82       87.94      2.33 o
   3  10   3       21.53       20.55      1.47 o
   4  10   3       10.60       10.51      1.41 o
   5  10   3       18.86       24.22      2.44 o
   6  10   3      293.16      300.56     11.02 o
   7  10   3        0.06       -0.86      1.49 o
   8  10   3       10.08       14.05      3.16 o
   9  10   3       26.12       21.55      3.93 o
  -9  11   3        8.23        7.01      2.80 o
  -8  11   3        8.94        6.18      2.24 o
  -7  11   3      113.58       99.97      4.76 o
  -6  11   3       70.76       77.66      3.61 o
  -5  11   3      476.36      458.53      7.82 o
  -4  11   3      178.66      158.18      4.02 o
  -3  11   3       90.85       90.09      2.88 o
  -2  11   3      219.55      209.85      6.00 o
  -1  11   3       57.05       47.43      2.09 o
   0  11   3       92.71       90.86      2.37 o
   1  11   3      140.26      164.01      3.20 o
   2  11   3      338.43      377.33      6.05 o
   3  11   3       21.80       27.97      1.69 o
   4  11   3       73.31       67.37      3.76 o
   5  11   3       14.93       16.00      2.76 o
   6  11   3       43.87       42.40      3.45 o
   7  11   3        5.54        6.70      2.13 o
   8  11   3       28.33       13.95      6.74 o
  -9  12   3        4.07        2.83      2.27 o
  -8  12   3       47.98       38.85      3.86 o
  -7  12   3       25.87       25.01      2.90 o
  -6  12   3      142.05      146.99      5.28 o
  -5  12   3       78.50       80.49      3.48 o
  -4  12   3        5.27        4.73      1.58 o
  -3  12   3      107.81      101.40      3.42 o
  -2  12   3       56.36       48.45      2.67 o
  -1  12   3        8.64        5.62      1.02 o
   0  12   3       24.92       28.98      1.78 o
   1  12   3       56.74       57.79      2.11 o
   2  12   3       59.00       64.52      2.25 o
   3  12   3       31.01       30.82      2.44 o
   4  12   3       76.01       79.64      4.14 o
   5  12   3        9.67        9.60      1.89 o
   6  12   3        0.04        3.04      1.91 o
   7  12   3        5.03        5.82      2.11 o
   8  12   3        8.82       13.91      4.23 o
  -9  13   3       10.20        8.02      3.22 o
  -8  13   3        3.97        2.36      2.26 o
  -7  13   3       41.71       39.09      6.46 o
  -6  13   3       24.09       26.09      3.06 o
  -5  13   3        1.01       -0.90      1.14 o
  -4  13   3       81.07       78.71      3.39 o
  -3  13   3       80.75       68.51      2.88 o
  -2  13   3        4.08        3.52      1.07 o
  -1  13   3       32.37       35.46      2.03 o
   0  13   3        0.10       -0.53      0.80 o
   1  13   3        3.75        2.49      0.90 o
   2  13   3        4.31        4.11      1.09 o
   3  13   3        8.63        3.39      1.28 o
   4  13   3       60.53       66.01      3.47 o
   5  13   3      311.53      320.71      6.96 o
   6  13   3       60.57       60.16      3.72 o
   7  13   3        0.83        0.09      1.80 o
   8  13   3       78.38       83.16      8.05 o
  -8  14   3       74.67       73.39      5.33 o
  -7  14   3       27.03       25.50      3.26 o
  -6  14   3        0.21        0.24      1.57 o
  -5  14   3       58.26       54.98      3.13 o
  -4  14   3        3.29        1.88      1.44 o
  -3  14   3       56.40       60.35      2.98 o
  -2  14   3        7.84        7.68      1.42 o
  -1  14   3        2.02        0.19      0.97 o
   0  14   3       21.92       22.17      1.76 o
   1  14   3        0.79       -0.81      1.04 o
   2  14   3       18.28       21.49      1.77 o
   3  14   3       38.02       35.84      2.45 o
   4  14   3        6.11        7.53      2.06 o
   5  14   3        4.69        8.25      2.49 o
   6  14   3        3.20        2.35      1.74 o
   7  14   3       29.76       39.55      3.47 o
  -8  15   3       13.85       13.94      2.98 o
  -7  15   3        4.77       11.16      3.32 o
  -6  15   3        0.00       -0.91      1.42 o
  -5  15   3       11.81        6.31      1.87 o
  -4  15   3       89.97      104.58      5.28 o
  -3  15   3       95.06      105.31      3.55 o
  -2  15   3        6.62        4.55      1.26 o
  -1  15   3       27.30       33.63      2.21 o
   0  15   3       11.24       13.07      1.72 o
   1  15   3       79.07       74.18      3.46 o
   2  15   3       26.01       22.00      2.21 o
   3  15   3       10.15        5.13      1.52 o
   4  15   3      104.95      100.08      4.23 o
   5  15   3        0.07        0.96      1.66 o
   6  15   3        1.05       -0.98      1.62 o
   7  15   3        7.75        5.86      2.66 o
  -8  16   3        0.28        2.25      2.35 o
  -7  16   3       18.10       11.29      2.81 o
  -6  16   3       20.40       20.81      3.34 o
  -5  16   3       18.73       16.45      2.39 o
  -4  16   3        1.34       -0.62      1.36 o
  -3  16   3       19.94       19.93      3.81 o
  -2  16   3       36.49       41.58      2.58 o
  -1  16   3        7.15        6.42      1.39 o
   0  16   3       57.64       59.61      3.22 o
   1  16   3       43.21       46.62      3.00 o
   2  16   3       98.35      114.45      4.90 o
   3  16   3      102.23      107.38      3.92 o
   4  16   3       27.71       45.28      3.07 o
   5  16   3       21.44       21.89      2.48 o
   6  16   3        1.32        2.59      1.85 o
  -7  17   3       41.29       52.36      4.71 o
  -6  17   3       12.34        9.05      2.63 o
  -5  17   3        1.09        1.30      1.69 o
  -4  17   3       14.24       17.87      2.81 o
  -3  17   3       28.21       28.14      2.56 o
  -2  17   3       21.35       28.08      2.26 o
  -1  17   3        1.42        1.76      1.28 o
   0  17   3       14.04       16.39      2.04 o
   1  17   3        2.87        0.29      1.29 o
   2  17   3        0.05       -0.48      2.65 o
   3  17   3        4.78        6.88      2.09 o
   4  17   3       37.34       45.06      3.11 o
   5  17   3       32.96       37.27      3.09 o
   6  17   3        4.84        1.30      1.97 o
  -6  18   3        1.26        0.70      2.06 o
  -5  18   3        3.73        4.60      2.02 o
  -4  18   3       26.41       30.65      3.01 o
  -3  18   3       69.66       70.54      3.59 o
  -2  18   3      106.55      110.76      4.48 o
  -1  18   3        2.42        3.34      2.00 o
   0  18   3       26.21       26.54      3.92 o
   1  18   3      108.14      107.01      4.42 o
   2  18   3      181.33      204.62      6.72 o
   3  18   3        5.58       12.08      2.51 o
   4  18   3       49.26       44.85      4.16 o
   5  18   3        3.48        3.51      1.87 o
  -6  19   3        3.99        2.09      2.48 o
  -5  19   3        1.42       -0.51      1.85 o
  -4  19   3       14.74       13.92      2.48 o
  -3  19   3       43.66       39.11      3.32 o
  -2  19   3        5.44        2.33      1.68 o
  -1  19   3        3.78        2.63      1.60 o
   0  19   3       22.89       27.90      4.44 o
   1  19   3        5.79        6.07      1.87 o
   2  19   3        2.15        0.90      1.93 o
   3  19   3        0.26        0.99      2.77 o
   4  19   3       61.13       59.16      4.83 o
   5  19   3        0.63        2.10      2.38 o
  -5  20   3        0.00       -1.12      1.86 o
  -4  20   3        9.29       11.35      2.41 o
  -3  20   3        7.08        4.46      2.41 o
  -2  20   3        6.15        1.65      1.63 o
  -1  20   3        0.21       -0.34      1.67 o
   0  20   3       20.26       20.65      2.77 o
   1  20   3        0.03       -1.70      1.70 o
   2  20   3        0.95       -1.79      1.79 o
   3  20   3        0.03       -0.08      2.05 o
   4  20   3        0.00        1.64      2.40 o
  -3  21   3        3.88        0.08      2.06 o
  -2  21   3        0.00        1.75      1.76 o
  -1  21   3       12.86        8.68      2.45 o
   0  21   3        4.85        2.29      1.69 o
   1  21   3       32.69       34.38      3.71 o
   2  21   3       35.61       34.55      4.25 o
  -1  22   3       10.20        8.83      2.50 o
   0  22   3       28.48       26.71      3.01 o
 -11   0   4        2.88        1.74      4.34 o
 -10   0   4       56.59       53.28      4.77 o
  -9   0   4       38.68       49.01      3.71 o
  -8   0   4      113.88      122.15      4.82 o
  -7   0   4     1385.11     1343.68     21.80 o
  -6   0   4      195.74      183.71      5.59 o
  -5   0   4      466.85      498.81      9.57 o
  -4   0   4      459.30      515.29      9.59 o
  -3   0   4      155.65      178.58      3.92 o
  -2   0   4      131.69      119.20      4.86 o
  -1   0   4     1618.59     1455.76     24.68 o
   0   0   4     3489.41     3556.72     45.70 o
   1   0   4     8124.00     8275.97    103.85 o
   2   0   4      252.37      240.28     12.64 o
   3   0   4       24.62       17.43      1.46 o
   4   0   4       15.38       11.90      2.05 o
   5   0   4       53.99       61.79      9.85 o
   6   0   4       73.85       86.75      5.54 o
   7   0   4      149.19      148.49     14.30 o
   8   0   4       19.15       19.64      3.86 o
   9   0   4       27.26       21.16      4.13 o
 -11   1   4        0.14        4.24      3.53 o
 -10   1   4       15.19       16.34      2.14 o
  -9   1   4      150.09      147.84      4.15 o
  -8   1   4     1353.08     1380.89     14.17 o
  -7   1   4       63.67       64.36      2.69 o
  -6   1   4       26.03       27.67      3.11 o
  -5   1   4        8.32        8.53      1.01 o
  -4   1   4      248.35      254.70      4.52 o
  -3   1   4     1371.02     1441.15     15.87 o
  -2   1   4      660.45      705.69      8.38 o
  -1   1   4       39.67       47.03      1.45 o
   0   1   4     1048.72      991.39     10.35 o
   1   1   4     2909.71     2874.48     26.58 o
   2   1   4      508.99      592.92      7.24 o
   3   1   4       42.66       44.85      2.05 o
   4   1   4       27.47       32.48      1.77 o
   5   1   4       43.10       44.17      2.81 o
   6   1   4      331.37      320.50      7.34 o
   7   1   4      141.00      141.62      5.26 o
   8   1   4       10.26        3.80      1.85 o
   9   1   4       54.28       72.29      4.68 o
 -11   2   4        0.73        1.03      3.36 o
 -10   2   4       24.91       25.89      3.08 o
  -9   2   4       24.22       24.27      2.14 o
  -8   2   4       29.65       33.04      2.20 o
  -7   2   4      129.93      122.85      3.38 o
  -6   2   4        9.53        7.63      1.04 o
  -5   2   4      136.59      138.55      3.27 o
  -4   2   4      455.88      464.83      5.99 o
  -3   2   4      273.51      312.79      5.18 o
  -2   2   4     1422.52     1411.95     15.28 o
  -1   2   4      275.59      286.58      4.64 o
   0   2   4       26.05       28.69      1.22 o
   1   2   4      317.93      245.76      3.57 o
   2   2   4       43.99       46.51      1.86 o
   3   2   4      113.28      127.07      2.97 o
   4   2   4       82.60       70.29      2.39 o
   5   2   4      387.72      359.02      7.33 o
   6   2   4        0.44        2.99      1.50 o
   7   2   4        9.79        9.95      2.53 o
   8   2   4       23.71       23.44      3.15 o
   9   2   4       13.63       11.38      2.41 o
 -11   3   4        0.19        0.02      3.84 o
 -10   3   4        0.50        1.75      1.97 o
  -9   3   4      677.95      703.71     11.72 o
  -8   3   4        2.94        4.34      1.80 o
  -7   3   4      377.76      366.01      5.85 o
  -6   3   4       98.26      107.25      3.16 o
  -5   3   4       24.58       35.20      1.92 o
  -4   3   4      323.81      343.76      4.59 o
  -3   3   4      546.91      580.47      7.03 o
  -2   3   4     1186.50     1224.93     15.42 o
  -1   3   4      100.73       98.05      2.17 o
   0   3   4       16.47       21.87      1.36 o
   1   3   4      260.95      252.44      3.64 o
   2   3   4     4304.02     4551.61     38.25 o
   3   3   4      231.15      241.99      4.37 o
   4   3   4       14.11       10.42      1.18 o
   5   3   4       20.67       23.91      2.18 o
   6   3   4      794.11      804.84     13.20 o
   7   3   4        0.08        0.04      1.44 o
   8   3   4       90.31       76.03      4.77 o
   9   3   4        1.24        5.99      2.08 o
 -11   4   4       36.53       33.52      4.22 o
 -10   4   4       39.84       38.31      3.71 o
  -9   4   4      163.52      176.64      5.52 o
  -8   4   4        7.66        9.63      2.79 o
  -7   4   4        6.47        6.42      1.93 o
  -6   4   4        4.24        5.18      1.13 o
  -5   4   4      733.60      719.38      8.28 o
  -4   4   4        2.62        1.86      0.74 o
  -3   4   4      707.71      733.42      9.54 o
  -2   4   4       26.25       24.09      1.36 o
  -1   4   4       41.36       45.01      1.72 o
   0   4   4      103.59      113.71      2.08 o
   1   4   4      936.57      832.49      8.22 o
   2   4   4      874.06      882.16      8.94 o
   3   4   4      122.93      132.56      3.16 o
   4   4   4       21.50       18.85      1.50 o
   5   4   4       67.68       62.52      2.97 o
   6   4   4      243.85      234.99      6.14 o
   7   4   4       22.58       20.90      2.45 o
   8   4   4       10.87       10.99      2.75 o
   9   4   4       64.05       72.53      5.55 o
 -10   5   4       20.20       27.15      4.79 o
  -9   5   4        3.89        0.23      1.92 o
  -8   5   4        7.07        5.87      2.01 o
  -7   5   4        9.33        5.69      1.87 o
  -6   5   4       85.12       97.42      3.21 o
  -5   5   4      284.90      294.67      4.53 o
  -4   5   4       20.16       12.11      1.35 o
  -3   5   4     1259.84     1249.43     13.19 o
  -2   5   4      123.58      115.60      2.77 o
  -1   5   4      156.48      147.35      2.50 o
   0   5   4      238.85      221.15      3.05 o
   1   5   4       33.22       48.63      2.16 o
   2   5   4      923.05      913.77      9.84 o
   3   5   4      193.93      228.41      4.36 o
   4   5   4       25.17       24.89      2.07 o
   5   5   4       86.78       93.22      3.17 o
   6   5   4      162.44      156.61      5.00 o
   7   5   4      100.83       97.53      4.53 o
   8   5   4       29.36       21.54      3.73 o
   9   5   4        0.35        3.47      2.09 o
 -10   6   4        9.07        9.16      3.66 o
  -9   6   4        5.38        3.71      3.07 o
  -8   6   4       34.22       35.86      3.38 o
  -7   6   4      295.03      272.91      6.36 o
  -6   6   4        4.23        4.24      1.16 o
  -5   6   4       69.45       76.59      3.36 o
  -4   6   4      131.47      116.40      3.03 o
  -3   6   4     6013.00     6282.44     57.50 o
  -2   6   4       23.66       19.86      1.22 o
  -1   6   4       51.81       57.15      1.79 o
   0   6   4        2.07        1.99      0.52 o
   1   6   4      862.35      895.98     13.27 o
   2   6   4        0.00        0.28      0.58 o
   3   6   4       49.57       46.93      2.20 o
   4   6   4       48.63       45.74      2.34 o
   5   6   4      276.46      274.91      5.51 o
   6   6   4       33.86       44.82      3.09 o
   7   6   4        0.00        1.42      1.59 o
   8   6   4      122.81      128.92     10.17 o
   9   6   4        0.50        0.88      2.45 o
 -10   7   4        1.17        1.58      4.17 o
  -9   7   4      164.61      146.77      9.57 o
  -8   7   4      280.40      263.85     10.01 o
  -7   7   4       43.35       36.01      2.98 o
  -6   7   4      145.27      147.08      4.21 o
  -5   7   4      174.21      169.94      3.78 o
  -4   7   4      135.86      119.03      2.93 o
  -3   7   4        0.92        1.11      0.67 o
  -2   7   4      885.92      936.50     10.34 o
  -1   7   4      223.86      214.64      4.41 o
   0   7   4       54.24       61.66      2.36 o
   1   7   4      180.83      193.78      3.25 o
   2   7   4        9.53       11.68      1.14 o
   3   7   4      742.40      805.55     10.50 o
   4   7   4       34.75       35.53      2.12 o
   5   7   4       22.49       26.72      2.03 o
   6   7   4      162.82      158.46      5.03 o
   7   7   4       28.77       41.91      3.23 o
   8   7   4        0.12        3.17      2.38 o
   9   7   4       47.61       44.76      6.27 o
 -10   8   4       46.88       51.91      8.24 o
  -9   8   4        3.92        7.72      2.93 o
  -8   8   4        9.04       11.77      2.21 o
  -7   8   4        2.47        3.88      1.60 o
  -6   8   4      197.45      214.65      5.76 o
  -5   8   4        5.96        2.93      1.22 o
  -4   8   4     1520.40     1591.79     18.50 o
  -3   8   4        3.13        3.34      1.38 o
  -2   8   4       70.60       73.30      2.19 o
  -1   8   4      316.95      323.25      5.00 o
   0   8   4      519.66      484.91      5.98 o
   1   8   4       18.01       21.16      1.26 o
   2   8   4      304.21      345.38      5.37 o
   3   8   4      201.22      220.76      4.49 o
   4   8   4      214.86      237.68      4.92 o
   5   8   4      213.01      204.99      6.90 o
   6   8   4       38.48       37.17      2.89 o
   7   8   4        0.02        1.85      1.66 o
   8   8   4       50.89       48.96      5.91 o
   9   8   4       15.69       13.02      3.23 o
 -10   9   4        0.18        2.28      2.35 o
  -9   9   4       20.56       20.54      3.09 o
  -8   9   4      180.33      156.60      6.77 o
  -7   9   4        4.22        2.60      1.58 o
  -6   9   4      189.82      179.71      5.34 o
  -5   9   4      161.19      156.62      4.66 o
  -4   9   4       41.07       46.11      2.35 o
  -3   9   4       34.69       40.69      2.04 o
  -2   9   4       93.67      100.74      2.81 o
  -1   9   4      310.88      293.08      4.81 o
   0   9   4       16.29       17.22      1.15 o
   1   9   4      274.54      258.10      4.06 o
   2   9   4      146.41      150.78      3.06 o
   3   9   4       75.58       72.01      4.03 o
   4   9   4       63.90       66.95      3.88 o
   5   9   4       87.43       95.81      3.42 o
   6   9   4       49.63       46.80      3.22 o
   7   9   4       76.91       79.40      5.72 o
   8   9   4        0.12        0.01      2.39 o
 -10  10   4       39.95       41.09      5.47 o
  -9  10   4        1.28        1.57      2.43 o
  -8  10   4        0.71        1.34      1.64 o
  -7  10   4       41.80       36.74      3.19 o
  -6  10   4       49.76       50.84      4.30 o
  -5  10   4       11.51        9.02      1.62 o
  -4  10   4       12.50       11.90      1.40 o
  -3  10   4      722.05      706.47     16.14 o
  -2  10   4      469.55      466.64      6.95 o
  -1  10   4        0.64        1.78      0.76 o
   0  10   4      148.06      155.85      3.02 o
   1  10   4       25.93       28.28      1.51 o
   2  10   4       21.97       20.45      1.69 o
   3  10   4      106.10      112.65      3.19 o
   4  10   4       82.27       77.87      3.38 o
   5  10   4      187.31      183.11      5.15 o
   6  10   4       93.83      107.89      4.99 o
   7  10   4        0.04        1.11      2.27 o
   8  10   4        5.49        5.66      2.67 o
  -9  11   4       10.87       11.64      2.77 o
  -8  11   4       38.69       26.09      5.13 o
  -7  11   4       36.23       32.83      5.07 o
  -6  11   4       32.97       22.93      2.43 o
  -5  11   4       13.10       10.95      2.60 o
  -4  11   4      149.33      167.71      4.88 o
  -3  11   4      209.20      196.36      4.30 o
  -2  11   4       21.13       23.20      1.64 o
  -1  11   4       23.16       22.78      1.60 o
   0  11   4       11.53       10.66      1.07 o
   1  11   4      189.16      195.07      3.64 o
   2  11   4      335.96      359.16      6.03 o
   3  11   4      102.30      104.46      3.64 o
   4  11   4      224.33      229.50      5.40 o
   5  11   4      119.90      111.48      5.65 o
   6  11   4       96.48       89.72      5.59 o
   7  11   4        7.28        7.33      3.50 o
   8  11   4        3.06        4.72      4.67 o
  -9  12   4       15.05       17.36      4.87 o
  -8  12   4        1.57        4.02      2.08 o
  -7  12   4       56.96       56.71      6.23 o
  -6  12   4        1.52        1.61      1.56 o
  -5  12   4        3.93        2.25      1.49 o
  -4  12   4        0.55        1.54      1.50 o
  -3  12   4       99.18       88.72      3.09 o
  -2  12   4        0.50       -0.01      0.86 o
  -1  12   4      199.35      199.62      4.73 o
   0  12   4      217.58      227.14      4.53 o
   1  12   4        0.69        1.61      0.89 o
   2  12   4      141.41      147.97      3.71 o
   3  12   4       12.01       15.68      1.65 o
   4  12   4      112.27      107.23      4.41 o
   5  12   4        0.38        1.53      3.05 o
   6  12   4       46.54       44.47      4.16 o
   7  12   4        0.03        1.93      2.89 o
   8  12   4        0.04       -0.24      3.03 o
  -9  13   4       32.97       33.80      3.96 o
  -8  13   4       36.37       41.44      4.37 o
  -7  13   4        1.68        2.43      1.73 o
  -6  13   4       31.21       25.04      4.92 o
  -5  13   4       26.51       32.17      2.88 o
  -4  13   4        0.01       -1.31      1.31 o
  -3  13   4      322.70      313.53      7.93 o
  -2  13   4       16.97       16.13      1.75 o
  -1  13   4       15.70       16.92      2.16 o
   0  13   4      473.50      473.77      7.37 o
   1  13   4        2.19        2.32      0.99 o
   2  13   4       48.43       45.12      2.62 o
   3  13   4       47.72       39.34      2.86 o
   4  13   4       29.89       33.61      2.89 o
   5  13   4       60.34       57.02      4.91 o
   6  13   4       22.02       27.37      3.50 o
   7  13   4        3.14        2.34      3.41 o
  -8  14   4       10.27        7.92      3.74 o
  -7  14   4        4.75        4.04      1.89 o
  -6  14   4      137.78      137.74      5.24 o
  -5  14   4       62.10       67.33      5.40 o
  -4  14   4     1148.36     1154.98     17.47 o
  -3  14   4      430.00      439.70      8.85 o
  -2  14   4        3.99        3.96      1.68 o
  -1  14   4        2.28        1.85      1.35 o
   0  14   4        2.43        6.25      1.22 o
   1  14   4      176.57      168.69      4.09 o
   2  14   4       85.43       92.55      3.67 o
   3  14   4      246.51      240.66      6.12 o
   4  14   4       38.78       42.42      4.87 o
   5  14   4      177.04      184.84      5.94 o
   6  14   4        2.07        4.78      3.04 o
   7  14   4        2.78        1.30      2.62 o
  -8  15   4        0.22       -0.48      2.10 o
  -7  15   4        1.29        1.54      1.83 o
  -6  15   4        1.59        2.61      1.72 o
  -5  15   4       32.82       29.76      2.87 o
  -4  15   4        2.82        8.42      2.19 o
  -3  15   4       91.16       91.05      5.51 o
  -2  15   4       62.91       69.40      3.10 o
  -1  15   4       54.93       52.25      3.81 o
   0  15   4       40.05       36.87      2.34 o
   1  15   4       11.21        8.56      1.61 o
   2  15   4        2.24       -1.07      1.35 o
   3  15   4      251.47      263.64     10.38 o
   4  15   4        0.22        0.69      1.62 o
   5  15   4       16.57       10.24      2.54 o
   6  15   4        0.01       -0.44      1.97 o
  -7  16   4        0.12       -0.53      2.39 o
  -6  16   4        4.12        3.02      1.95 o
  -5  16   4        0.13        0.29      1.65 o
  -4  16   4       88.10       90.30      5.22 o
  -3  16   4       38.24       34.31      3.15 o
  -2  16   4       54.55       48.06      3.28 o
  -1  16   4      212.73      215.73      4.99 o
   0  16   4        3.27        3.35      1.38 o
   1  16   4       15.64       11.50      1.87 o
   2  16   4       14.92       24.76      4.36 o
   3  16   4       37.92       48.98      5.32 o
   4  16   4        7.09        4.87      2.01 o
   5  16   4       56.31       58.41      5.19 o
   6  16   4        0.06        0.21      2.34 o
  -7  17   4        1.24        5.63      2.53 o
  -6  17   4       60.66       58.57      4.13 o
  -5  17   4       19.69       15.55      2.75 o
  -4  17   4      121.41      120.76      5.25 o
  -3  17   4       74.08       67.02      4.01 o
  -2  17   4       51.16       51.33      3.44 o
  -1  17   4        8.57        9.55      1.98 o
   0  17   4      175.74      177.18      5.13 o
   1  17   4      101.84       85.32      4.71 o
   2  17   4       60.11       62.40      4.28 o
   3  17   4       10.42       13.32      2.60 o
   4  17   4       15.76       13.51      2.80 o
   5  17   4        4.85        9.24      2.46 o
  -6  18   4        0.16       -1.62      1.97 o
  -5  18   4       49.64       44.24      4.03 o
  -4  18   4       66.59       71.80      4.40 o
  -3  18   4       88.92       91.57      4.64 o
  -2  18   4       22.18       20.56      2.53 o
  -1  18   4       16.53       11.41      2.46 o
   0  18   4        5.39        4.55      1.69 o
   1  18   4      100.16       98.94      5.18 o
   2  18   4        0.02        3.12      1.93 o
   3  18   4       23.57       21.32      2.94 o
   4  18   4       11.97        7.27      2.53 o
   5  18   4        1.70        1.30      2.19 o
  -5  19   4        0.94       -0.26      1.98 o
  -4  19   4       49.27       46.67      3.70 o
  -3  19   4       48.04       58.17      6.06 o
  -2  19   4        0.22       -1.28      1.97 o
  -1  19   4       28.74       23.70      3.13 o
   0  19   4       23.21       20.79      2.44 o
   1  19   4       26.31       33.14      3.44 o
   2  19   4       10.48        7.67      2.39 o
   3  19   4        0.93        1.12      3.17 o
   4  19   4        0.31        1.25      2.27 o
  -4  20   4       28.46       34.30      3.81 o
  -3  20   4       27.48       28.02      3.44 o
  -2  20   4       11.68       16.64      2.95 o
  -1  20   4       23.71       15.59      2.93 o
   0  20   4        1.26        6.74      2.42 o
   1  20   4       87.03      102.98      7.05 o
   2  20   4        0.01       -1.97      1.97 o
   3  20   4       68.67       75.95      5.29 o
  -3  21   4       13.52       14.99      3.10 o
  -2  21   4        1.19        6.68      2.45 o
  -1  21   4        9.75        9.04      4.47 o
   0  21   4      139.12      146.69      8.12 o
   1  21   4        6.47        9.62      2.55 o
 -11   1   5        3.00        1.90      3.45 o
 -10   1   5       30.86       33.28      3.22 o
  -9   1   5       11.32        9.45      1.89 o
  -8   1   5       92.93       97.66      4.50 o
  -7   1   5      233.59      222.44      5.61 o
  -6   1   5       26.06       27.37      2.46 o
  -5   1   5       10.02       12.67      1.10 o
  -4   1   5      542.65      580.41      6.98 o
  -3   1   5       15.70       22.60      1.76 o
  -2   1   5      459.06      457.60      6.21 o
  -1   1   5      371.89      378.32      5.37 o
   0   1   5       88.99       99.24      2.18 o
   1   1   5        0.18        4.26      0.74 o
   2   1   5        1.35        2.64      0.69 o
   3   1   5       10.91        7.49      0.86 o
   4   1   5       68.36       72.29      3.17 o
   5   1   5      563.65      575.86     12.57 o
   6   1   5      236.91      228.86      7.97 o
   7   1   5      220.04      229.34      6.64 o
   8   1   5        0.05        1.68      1.89 o
   9   1   5       29.87       38.01      3.63 o
 -11   2   5       25.16       20.14      6.41 o
 -10   2   5       28.41       24.29      2.92 o
  -9   2   5       15.93       15.74      2.69 o
  -8   2   5      108.89      101.91      4.61 o
  -7   2   5     1044.55     1015.17     14.31 o
  -6   2   5      174.70      199.52      4.98 o
  -5   2   5       49.88       64.01      2.62 o
  -4   2   5      511.72      542.71      7.67 o
  -3   2   5        3.37        5.64      0.81 o
  -2   2   5     1153.70     1259.06     14.13 o
  -1   2   5       15.30       22.08      1.54 o
   0   2   5     2229.14     2287.88     21.73 o
   1   2   5       22.92       23.72      1.29 o
   2   2   5      118.00       97.10      2.54 o
   3   2   5      116.42      118.69      3.07 o
   4   2   5      552.69      539.26     10.35 o
   5   2   5       43.47       48.88      3.80 o
   6   2   5      212.71      220.05      6.90 o
   7   2   5      134.30      142.89      7.26 o
   8   2   5        0.51       -0.76      2.11 o
   9   2   5       13.53       12.18      2.51 o
 -10   3   5       58.17       65.15      4.22 o
  -9   3   5        9.39       12.45      2.53 o
  -8   3   5       41.63       41.79      3.55 o
  -7   3   5      166.84      177.85      5.00 o
  -6   3   5      130.95      127.12      4.45 o
  -5   3   5       22.05       29.70      1.96 o
  -4   3   5      309.34      315.98      4.95 o
  -3   3   5       44.58       49.09      1.90 o
  -2   3   5       72.53       70.66      3.13 o
  -1   3   5      268.70      299.02      4.66 o
   0   3   5      574.93      601.39      6.96 o
   1   3   5       15.76       23.32      1.32 o
   2   3   5        3.33        2.08      0.70 o
   3   3   5      444.63      402.34      9.03 o
   4   3   5       54.36       52.88      2.41 o
   5   3   5      199.51      205.30     10.27 o
   6   3   5        0.55        2.71      1.55 o
   7   3   5        2.03       -0.13      1.63 o
   8   3   5       49.33       44.01      3.65 o
   9   3   5        0.40        2.03      2.10 o
 -10   4   5       67.08       77.31      6.21 o
  -9   4   5       61.57       56.83      4.35 o
  -8   4   5       98.13       85.94      6.75 o
  -7   4   5      108.96      106.94      4.13 o
  -6   4   5       63.47       52.39      2.55 o
  -5   4   5       45.32       44.52      3.86 o
  -4   4   5       56.21       59.93      2.24 o
  -3   4   5      234.67      229.43      4.05 o
  -2   4   5     1623.16     1655.49     16.70 o
  -1   4   5       42.20       45.56      1.81 o
   0   4   5      335.98      313.69      4.07 o
   1   4   5       17.98        9.47      0.86 o
   2   4   5      590.72      587.34      6.52 o
   3   4   5        3.43        1.75      0.85 o
   4   4   5        6.60        2.78      1.09 o
   5   4   5       57.43       57.30      3.28 o
   6   4   5      234.34      217.89      7.78 o
   7   4   5      112.00      130.03      8.44 o
   8   4   5       11.87       11.11      2.32 o
   9   4   5       10.68       12.32      2.52 o
 -10   5   5       64.37       65.78      6.36 o
  -9   5   5        4.97        9.83      2.41 o
  -8   5   5      289.91      280.72      6.76 o
  -7   5   5       65.00       60.15      3.73 o
  -6   5   5        0.55        1.12      1.11 o
  -5   5   5        4.97        3.05      1.03 o
  -4   5   5     1166.71     1232.25     13.59 o
  -3   5   5     1139.72     1238.68     13.35 o
  -2   5   5       16.02       14.72      1.09 o
  -1   5   5       10.18        6.31      0.81 o
   0   5   5       27.15       25.16      1.33 o
   1   5   5        3.89        9.49      1.02 o
   2   5   5      176.93      159.43      3.09 o
   3   5   5       71.77       83.49      2.79 o
   4   5   5       79.12       80.03      4.15 o
   5   5   5        4.84        3.35      1.44 o
   6   5   5        4.77        5.73      1.68 o
   7   5   5       11.36        7.64      2.02 o
   8   5   5       52.29       57.67      4.08 o
   9   5   5        0.23        3.16      2.41 o
 -10   6   5       47.44       47.00     11.39 o
  -9   6   5        1.17        4.00      1.81 o
  -8   6   5       14.62       17.97      2.23 o
  -7   6   5      145.75      132.61      4.39 o
  -6   6   5      537.64      494.66      8.49 o
  -5   6   5       14.75       18.21      2.23 o
  -4   6   5       20.67       19.03      1.41 o
  -3   6   5      235.06      235.19      4.06 o
  -2   6   5        2.26        1.28      0.66 o
  -1   6   5        3.59        5.18      0.92 o
   0   6   5      738.21      764.24      7.97 o
   1   6   5       46.14       50.18      1.68 o
   2   6   5      528.02      561.66      7.91 o
   3   6   5      399.71      373.16      6.24 o
   4   6   5        8.97        9.42      1.40 o
   5   6   5       70.20       70.87      3.59 o
   6   6   5       25.53       27.09      3.83 o
   7   6   5       11.32        7.35      1.98 o
   8   6   5       50.64       51.61      3.93 o
 -10   7   5       53.05       59.05      4.98 o
  -9   7   5      108.73      108.25      5.28 o
  -8   7   5       30.70       29.39      2.72 o
  -7   7   5       33.53       36.43      2.71 o
  -6   7   5        4.80        2.94      1.28 o
  -5   7   5        3.69        2.08      1.10 o
  -4   7   5        4.56        5.71      1.19 o
  -3   7   5       10.34        9.34      1.18 o
  -2   7   5       99.51       90.72      2.33 o
  -1   7   5      479.21      489.32      6.98 o
   0   7   5      663.36      683.20      7.92 o
   1   7   5       32.51       31.48      1.75 o
   2   7   5       19.46       21.17      1.57 o
   3   7   5      196.39      198.06      4.34 o
   4   7   5      304.09      279.55      5.53 o
   5   7   5       60.86       56.66      2.91 o
   6   7   5       31.42       31.68      2.84 o
   7   7   5       15.37       11.61      2.37 o
   8   7   5       40.09       49.66      6.74 o
 -10   8   5        3.11       -0.84      2.26 o
  -9   8   5       12.91       12.22      2.50 o
  -8   8   5       47.14       52.56      3.82 o
  -7   8   5       80.08       78.58      6.63 o
  -6   8   5       13.00       17.37      2.08 o
  -5   8   5      124.06      124.63      3.95 o
  -4   8   5       20.47       21.68      1.85 o
  -3   8   5      399.73      373.28      6.50 o
  -2   8   5      131.00      129.05      2.92 o
  -1   8   5     1190.86     1169.81     12.28 o
   0   8   5      193.74      196.71      4.91 o
   1   8   5       76.17       76.32      2.18 o
   2   8   5        3.06        3.02      1.10 o
   3   8   5       21.91       19.09      1.68 o
   4   8   5       30.04       24.51      1.99 o
   5   8   5       22.79       24.16      2.11 o
   6   8   5        0.02        1.09      1.55 o
   7   8   5       11.70       12.02      2.20 o
   8   8   5       18.71       14.63      3.47 o
 -10   9   5        0.70       -0.83      2.23 o
  -9   9   5        7.33        5.66      2.21 o
  -8   9   5       32.53       32.48      3.08 o
  -7   9   5      285.27      243.35      6.71 o
  -6   9   5      206.88      196.84      6.90 o
  -5   9   5        4.24        7.18      1.56 o
  -4   9   5      752.84      755.61     12.16 o
  -3   9   5        6.68        3.68      1.25 o
  -2   9   5       16.39       18.28      2.09 o
  -1   9   5       57.93       58.83      1.88 o
   0   9   5       65.89       65.56      1.99 o
   1   9   5       45.68       44.22      2.43 o
   2   9   5      157.89      157.48      4.34 o
   3   9   5       18.91       21.69      2.45 o
   4   9   5      125.63      132.64      4.47 o
   5   9   5      135.83      133.79      4.04 o
   6   9   5       66.46       66.79      3.87 o
   7   9   5      242.28      256.50      9.06 o
   8   9   5       23.07       21.91      5.46 o
  -9  10   5        1.76        2.31      2.71 o
  -8  10   5       40.04       31.74      3.14 o
  -7  10   5      204.39      180.52      5.73 o
  -6  10   5       20.47       26.14      2.61 o
  -5  10   5      944.88      926.86     14.66 o
  -4  10   5      336.66      328.35      7.17 o
  -3  10   5      267.13      264.55      6.05 o
  -2  10   5      335.50      337.44      6.84 o
  -1  10   5        7.85        7.45      1.28 o
   0  10   5       15.06       20.17      1.64 o
   1  10   5       12.05       18.38      1.37 o
   2  10   5      183.88      181.93      4.09 o
   3  10   5       19.21       24.34      2.14 o
   4  10   5        6.95        5.66      1.65 o
   5  10   5        0.03        1.64      1.48 o
   6  10   5        0.17        0.04      2.80 o
   7  10   5       10.29        9.16      2.82 o
   8  10   5       19.12       28.07      4.21 o
  -9  11   5       15.54        9.32      2.63 o
  -8  11   5        0.18        0.86      2.22 o
  -7  11   5        0.06        0.51      1.56 o
  -6  11   5      117.08      109.49      4.77 o
  -5  11   5      165.37      160.80      6.68 o
  -4  11   5       81.99       78.48      5.15 o
  -3  11   5      122.64      115.01      4.02 o
  -2  11   5      233.80      228.09      5.50 o
  -1  11   5      173.58      178.90      4.83 o
   0  11   5       63.30       72.09      2.28 o
   1  11   5        4.58        6.28      1.04 o
   2  11   5      151.74      156.52      3.89 o
   3  11   5        0.63        0.97      1.15 o
   4  11   5        2.33        0.00      1.30 o
   5  11   5       83.33       76.74      5.42 o
   6  11   5        0.58        0.72      2.74 o
   7  11   5        0.01        1.06      3.07 o
  -9  12   5        4.00        6.27      2.48 o
  -8  12   5        3.68        1.58      1.81 o
  -7  12   5        5.88        7.72      2.04 o
  -6  12   5       21.32       22.44      6.26 o
  -5  12   5      235.31      230.96      6.28 o
  -4  12   5      179.03      169.63      8.75 o
  -3  12   5        2.74        4.83      1.52 o
  -2  12   5      536.79      521.73      9.43 o
  -1  12   5        3.11        1.88      1.41 o
   0  12   5       28.24       25.38      1.81 o
   1  12   5       22.46       20.67      1.55 o
   2  12   5        1.39        0.82      1.09 o
   3  12   5       18.16       19.49      1.87 o
   4  12   5        7.36       10.26      2.12 o
   5  12   5       39.43       40.36      4.68 o
   6  12   5        0.93        1.85      2.65 o
   7  12   5        3.88        5.67      3.28 o
  -8  13   5       26.39       22.43      3.89 o
  -7  13   5       12.69       14.24      2.43 o
  -6  13   5       79.10       67.46      4.16 o
  -5  13   5       36.26       33.09      3.10 o
  -4  13   5      237.78      218.33      6.07 o
  -3  13   5       35.66       34.19      2.78 o
  -2  13   5       10.90       12.75      1.79 o
  -1  13   5       45.34       37.65      2.74 o
   0  13   5       40.92       45.62      2.48 o
   1  13   5      100.35       97.26      3.65 o
   2  13   5        1.72        1.73      1.23 o
   3  13   5       46.36       58.58      3.48 o
   4  13   5       22.62       17.53      2.72 o
   5  13   5       97.54       95.17      4.91 o
   6  13   5       59.47       73.87      5.34 o
   7  13   5        9.86        4.28      6.83 o
  -8  14   5       17.24       19.50      3.20 o
  -7  14   5        8.02       15.05      2.91 o
  -6  14   5      136.77      110.86      5.07 o
  -5  14   5       23.00       21.74      2.64 o
  -4  14   5       43.97       48.48      3.76 o
  -3  14   5      419.38      381.54      8.25 o
  -2  14   5       19.83       15.64      2.86 o
  -1  14   5       18.21       16.46      2.49 o
   0  14   5        9.10        9.75      2.32 o
   1  14   5       91.15       88.76      8.11 o
   2  14   5       11.54       14.27      1.73 o
   3  14   5        0.79        2.00      1.56 o
   4  14   5       36.49       38.77      3.21 o
   5  14   5       10.93       11.30      2.92 o
   6  14   5       15.22       23.55      3.79 o
  -7  15   5       15.49       15.40      2.69 o
  -6  15   5        8.68        5.04      2.80 o
  -5  15   5        9.05        8.39      2.78 o
  -4  15   5       17.42       20.61      2.99 o
  -3  15   5        0.28        1.64      1.61 o
  -2  15   5       98.07      106.37      4.46 o
  -1  15   5       58.54       53.28      3.37 o
   0  15   5        0.66       -0.15      1.39 o
   1  15   5       72.81       77.22      3.96 o
   2  15   5       33.07       39.30      3.41 o
   3  15   5       29.62       32.18      2.81 o
   4  15   5       15.65       24.53      2.80 o
   5  15   5        2.40        1.19      2.00 o
   6  15   5        0.15        4.18      2.49 o
  -7  16   5        3.21        1.98      1.99 o
  -6  16   5       46.14       46.04      4.29 o
  -5  16   5       26.33       27.81      3.01 o
  -4  16   5        0.27       -0.49      1.91 o
  -3  16   5        1.86       -0.08      1.55 o
  -2  16   5       40.89       31.70      3.42 o
  -1  16   5        7.67        5.17      1.90 o
   0  16   5       41.89       43.14      3.64 o
   1  16   5       11.56       10.04      2.05 o
   2  16   5       39.07       32.51      3.28 o
   3  16   5        0.15       -0.87      1.88 o
   4  16   5        2.90        5.75      1.92 o
   5  16   5        4.13        2.39      2.06 o
  -6  17   5        2.12        1.81      2.25 o
  -5  17   5       41.20       44.14      5.46 o
  -4  17   5      102.50       98.38      4.85 o
  -3  17   5       30.47       32.74      3.07 o
  -2  17   5        0.19        0.17      1.56 o
  -1  17   5        1.13        0.70      1.52 o
   0  17   5        3.64        2.93      1.89 o
   1  17   5        0.99        0.82      2.28 o
   2  17   5        0.01       -1.75      1.79 o
   3  17   5        5.11        2.36      2.05 o
   4  17   5        8.10       13.58      2.75 o
   5  17   5        0.08        1.31      1.99 o
  -6  18   5        9.21        6.53      2.36 o
  -5  18   5        0.11        1.85      1.96 o
  -4  18   5       71.92       68.68      5.41 o
  -3  18   5       70.10       66.80      4.29 o
  -2  18   5        0.83        2.41      1.85 o
  -1  18   5       20.84       17.99      2.86 o
   0  18   5       51.67       51.13      7.51 o
   1  18   5       45.77       48.80      5.77 o
   2  18   5      135.90      135.35      8.92 o
   3  18   5        0.01       -0.44      2.06 o
   4  18   5        1.10        0.95      2.78 o
  -5  19   5       23.28       25.91      3.20 o
  -4  19   5       10.80       12.62      2.51 o
  -3  19   5        2.75        2.27      2.73 o
  -2  19   5       41.87       39.07      3.93 o
  -1  19   5       30.29       21.40      3.15 o
   0  19   5        0.84        6.01      3.16 o
   1  19   5       41.21       46.95      6.06 o
   2  19   5       12.16       12.55      4.89 o
   3  19   5        0.03        0.69      3.26 o
  -3  20   5        0.04        3.14      2.37 o
  -2  20   5        3.41       -0.33      2.47 o
  -1  20   5        5.22        2.21      2.25 o
   0  20   5       12.42       12.57      3.44 o
   1  20   5       11.41       12.23      3.57 o
   2  20   5        0.94        0.38      3.00 o
 -10   0   6      250.32      278.34      9.72 o
  -9   0   6       72.60       68.92      5.44 o
  -8   0   6        5.95       11.37      4.36 o
  -7   0   6       34.70       27.66      4.14 o
  -6   0   6      283.27      297.05     10.05 o
  -5   0   6      114.84      113.35      5.83 o
  -4   0   6       13.47       12.09      2.35 o
  -3   0   6       10.75        7.27      1.78 o
  -2   0   6       66.36       52.90      4.74 o
  -1   0   6      194.12      226.42      5.06 o
   0   0   6       36.55       47.01      2.53 o
   1   0   6     3017.27     3250.49     43.31 o
   2   0   6        6.61        6.57      1.54 o
   3   0   6       37.98       33.10      3.64 o
   4   0   6      346.84      335.69     10.12 o
   5   0   6     1099.16     1037.34     22.39 o
   6   0   6      599.95      535.72     14.78 o
   7   0   6      152.46      152.81     13.15 o
   8   0   6        1.43       -2.55      2.67 o
 -10   1   6        0.48       -0.50      1.93 o
  -9   1   6      189.89      190.62      6.49 o
  -8   1   6      136.96      139.28      5.14 o
  -7   1   6     1182.55     1165.28     17.98 o
  -6   1   6        0.80        1.46      2.06 o
  -5   1   6        0.09       -0.43      1.11 o
  -4   1   6      135.38      140.21      6.39 o
  -3   1   6        1.01        2.30      0.81 o
  -2   1   6      313.95      352.74      8.37 o
  -1   1   6      671.22      697.35      7.95 o
   0   1   6       31.96       36.19      1.78 o
   1   1   6       81.15       88.49      2.41 o
   2   1   6       92.29       86.59      2.85 o
   3   1   6      260.77      274.09      5.95 o
   4   1   6        6.65        3.46      1.37 o
   5   1   6       51.32       45.35      3.14 o
   6   1   6       43.70       44.01      3.76 o
   7   1   6        1.81        2.90      1.79 o
   8   1   6        1.28        0.64      1.96 o
 -10   2   6        0.02        0.75      2.06 o
  -9   2   6        7.08        9.38      2.41 o
  -8   2   6      127.71      130.06      6.62 o
  -7   2   6      112.42      118.35      4.74 o
  -6   2   6        3.14        0.63      1.65 o
  -5   2   6      101.14       98.35      4.01 o
  -4   2   6        3.47        4.44      1.12 o
  -3   2   6        0.25        0.39      0.59 o
  -2   2   6      275.46      280.84      4.70 o
  -1   2   6       16.52       20.46      1.38 o
   0   2   6      204.03      224.45      4.65 o
   1   2   6      109.08      122.57      3.41 o
   2   2   6      803.72      759.60      8.98 o
   3   2   6       12.79       14.35      1.45 o
   4   2   6        0.53        0.73      1.17 o
   5   2   6      211.67      202.67      5.72 o
   6   2   6        4.24        3.47      1.80 o
   7   2   6       15.35       15.43      2.46 o
   8   2   6       21.10       19.82      2.79 o
 -10   3   6        4.58        5.14      2.47 o
  -9   3   6      175.60      175.68      6.55 o
  -8   3   6        0.37       -0.57      1.77 o
  -7   3   6       27.94       28.15      2.54 o
  -6   3   6      159.51      169.40      4.79 o
  -5   3   6      315.05      326.00      5.47 o
  -4   3   6      175.65      170.11      3.76 o
  -3   3   6       14.56       15.06      1.24 o
  -2   3   6      448.82      442.02      6.47 o
  -1   3   6      312.31      331.30      5.30 o
   0   3   6      254.97      251.33      3.99 o
   1   3   6      270.33      258.37      4.22 o
   2   3   6        2.30        2.35      0.87 o
   3   3   6      135.32      135.69      3.87 o
   4   3   6        4.18        7.69      1.49 o
   5   3   6       51.22       58.34      3.54 o
   6   3   6       74.36       73.60      4.09 o
   7   3   6        0.42        1.89      1.83 o
   8   3   6       34.19       42.08      4.10 o
 -10   4   6        2.20        9.29      3.03 o
  -9   4   6        2.43        2.35      2.83 o
  -8   4   6      365.92      369.30      9.29 o
  -7   4   6       20.13       20.40      4.21 o
  -6   4   6       18.05       19.45      3.00 o
  -5   4   6       53.99       54.58      3.19 o
  -4   4   6       11.94       12.76      1.22 o
  -3   4   6       52.72       51.92      1.99 o
  -2   4   6        9.46        8.76      1.01 o
  -1   4   6       42.16       38.90      1.95 o
   0   4   6      278.44      281.39      4.01 o
   1   4   6      514.45      532.34      6.30 o
   2   4   6      454.87      445.53      6.89 o
   3   4   6        6.34        6.56      1.59 o
   4   4   6        3.78        3.67      1.39 o
   5   4   6      267.89      248.51      6.84 o
   6   4   6      185.02      167.50      8.54 o
   7   4   6        9.64        8.61      2.22 o
   8   4   6       13.12       14.29      2.54 o
 -10   5   6        2.45        4.23      2.62 o
  -9   5   6       34.86       37.40      3.79 o
  -8   5   6        0.86        1.52      1.87 o
  -7   5   6       75.31       67.83      4.40 o
  -6   5   6      114.90      111.56      4.94 o
  -5   5   6       16.13       16.84      1.89 o
  -4   5   6      301.20      307.30      5.14 o
  -3   5   6      130.54      133.00      3.04 o
  -2   5   6      240.58      243.92      4.17 o
  -1   5   6      185.03      196.46      3.63 o
   0   5   6      101.47      100.60      4.00 o
   1   5   6      450.18      453.54      5.66 o
   2   5   6        2.91        0.84      0.94 o
   3   5   6       93.41       82.13      2.94 o
   4   5   6      104.49      102.25      5.14 o
   5   5   6       60.22       49.66      3.31 o
   6   5   6        8.74        7.97      2.02 o
   7   5   6      128.83      105.69      7.79 o
   8   5   6       39.02       41.18      5.98 o
 -10   6   6        0.01        0.98      2.37 o
  -9   6   6        2.54        4.83      2.34 o
  -8   6   6        3.87        0.59      2.03 o
  -7   6   6      136.44      130.76      4.61 o
  -6   6   6       20.98       12.53      1.78 o
  -5   6   6       20.66       23.98      2.33 o
  -4   6   6      166.56      164.66      3.63 o
  -3   6   6        2.74        3.43      0.86 o
  -2   6   6       58.72       76.30      2.82 o
  -1   6   6      178.99      171.61      3.43 o
   0   6   6        5.01        3.64      1.05 o
   1   6   6       16.16       22.05      1.33 o
   2   6   6      126.72      135.61      3.99 o
   3   6   6       16.87       22.05      2.18 o
   4   6   6       94.65       92.31      3.39 o
   5   6   6      237.64      236.94      6.24 o
   6   6   6        0.32        1.15      1.81 o
   7   6   6       24.03       19.50      2.70 o
   8   6   6       10.23       10.80      2.41 o
 -10   7   6       25.30       34.76      5.51 o
  -9   7   6       40.83       34.29      3.76 o
  -8   7   6        1.71        1.57      2.00 o
  -7   7   6      142.22      130.29      4.55 o
  -6   7   6       85.41       88.87      3.74 o
  -5   7   6      230.74      245.59      6.07 o
  -4   7   6      318.91      310.87      6.09 o
  -3   7   6       44.91       46.17      2.52 o
  -2   7   6        6.18        5.70      0.96 o
  -1   7   6        0.89        1.43      1.22 o
   0   7   6       47.15       52.39      2.13 o
   1   7   6      306.57      315.18      5.45 o
   2   7   6       92.56       93.27      2.97 o
   3   7   6      239.06      220.66      4.82 o
   4   7   6      247.77      249.11      5.40 o
   5   7   6        2.52        1.78      1.57 o
   6   7   6       19.33       16.00      2.75 o
   7   7   6       30.37       34.13      3.31 o
   8   7   6       19.91       17.54      2.81 o
  -9   8   6        0.00       -2.16      2.50 o
  -8   8   6        0.40        1.14      1.50 o
  -7   8   6       91.33       88.97      4.18 o
  -6   8   6       94.76       85.60      3.78 o
  -5   8   6      352.04      357.24      6.98 o
  -4   8   6        4.43        3.05      1.15 o
  -3   8   6       16.28       18.57      1.71 o
  -2   8   6        1.20        0.58      0.77 o
  -1   8   6       46.58       46.56      2.09 o
   0   8   6       19.41       19.02      1.56 o
   1   8   6      139.12      159.64      3.35 o
   2   8   6       28.91       30.42      2.28 o
   3   8   6       42.89       32.38      2.21 o
   4   8   6       67.89       70.20      3.49 o
   5   8   6        6.29        3.16      1.63 o
   6   8   6        0.00       -1.42      1.54 o
   7   8   6        0.04        2.85      1.83 o
  -9   9   6       12.44       14.27      3.44 o
  -8   9   6        0.15        1.26      1.74 o
  -7   9   6       89.35       77.94      4.39 o
  -6   9   6       80.94       75.96      3.63 o
  -5   9   6       48.48       48.51      2.91 o
  -4   9   6       10.45       12.84      1.66 o
  -3   9   6       59.77       57.19      2.82 o
  -2   9   6       77.47       63.81      4.50 o
  -1   9   6      361.12      365.75      6.61 o
   0   9   6       75.92       71.06      2.73 o
   1   9   6       17.80       21.54      1.67 o
   2   9   6        4.07        9.55      1.54 o
   3   9   6        1.92        3.58      1.48 o
   4   9   6        0.97       -0.37      1.30 o
   5   9   6        3.11        2.72      1.62 o
   6   9   6       69.52       84.87      4.56 o
   7   9   6       32.69       39.35      4.81 o
  -9  10   6       30.57       35.80      5.38 o
  -8  10   6       21.54       18.14      2.65 o
  -7  10   6        6.50        5.64      1.96 o
  -6  10   6       71.98       63.51      4.87 o
  -5  10   6      101.33      108.14      4.59 o
  -4  10   6       13.72       16.75      2.03 o
  -3  10   6       79.97       84.56      3.80 o
  -2  10   6      101.59       91.69      4.30 o
  -1  10   6        1.82       -0.10      1.19 o
   0  10   6      154.97      159.52      3.81 o
   1  10   6        2.25        2.42      1.21 o
   2  10   6       39.01       42.72      2.41 o
   3  10   6        5.05        2.35      1.36 o
   4  10   6       42.56       47.54      3.16 o
   5  10   6       65.84       68.36      4.48 o
   6  10   6       24.68       30.60      3.16 o
   7  10   6        6.41        4.37      2.59 o
  -9  11   6        2.43        2.73      2.18 o
  -8  11   6        7.82        4.40      3.35 o
  -7  11   6       61.54       54.05      3.81 o
  -6  11   6      612.49      580.45     11.23 o
  -5  11   6       37.53       38.32      3.11 o
  -4  11   6       72.88       67.67      5.35 o
  -3  11   6      268.36      280.59      6.66 o
  -2  11   6       43.19       41.33      5.78 o
  -1  11   6       19.39       13.37      1.77 o
   0  11   6      128.54      133.74      5.79 o
   1  11   6      276.69      273.26      6.06 o
   2  11   6       83.95       74.74      4.61 o
   3  11   6      543.55      521.64      8.46 o
   4  11   6      188.07      177.14      5.24 o
   5  11   6        9.71       11.05      2.02 o
   6  11   6       20.97       18.52      4.84 o
   7  11   6        0.44        5.38      3.42 o
  -8  12   6        0.94        3.87      2.02 o
  -7  12   6       95.35       91.63      5.48 o
  -6  12   6        8.79        6.27      1.90 o
  -5  12   6       82.16       65.90      3.96 o
  -4  12   6        9.66       12.39      2.02 o
  -3  12   6      186.83      173.77      5.26 o
  -2  12   6      103.52      108.87      4.21 o
  -1  12   6       43.51       37.46      2.75 o
   0  12   6       20.18       24.52      2.34 o
   1  12   6       14.06       19.91      2.06 o
   2  12   6      251.82      244.77      5.47 o
   3  12   6       28.71       24.99      2.53 o
   4  12   6       85.04       91.25      4.06 o
   5  12   6       12.79        7.55      5.77 o
   6  12   6        0.00       -0.84      5.21 o
  -8  13   6       12.56       10.88      2.41 o
  -7  13   6       38.95       32.44      4.04 o
  -6  13   6       47.84       53.23      3.81 o
  -5  13   6        0.54        1.02      1.61 o
  -4  13   6       12.37       15.35      2.23 o
  -3  13   6       16.48       16.44      2.56 o
  -2  13   6       49.91       48.68      3.25 o
  -1  13   6       15.00       14.77      4.33 o
   0  13   6       43.13       36.50      3.21 o
   1  13   6       12.52       11.36      2.29 o
   2  13   6       89.29       84.01      3.91 o
   3  13   6        1.03        2.98      1.48 o
   4  13   6        2.21        4.80      1.88 o
   5  13   6      154.07      155.81      6.09 o
   6  13   6        0.02        1.43      2.41 o
  -7  14   6        0.00       -0.39      1.72 o
  -6  14   6       35.79       34.04      3.28 o
  -5  14   6       71.15       56.47      3.87 o
  -4  14   6        0.64        2.94      1.70 o
  -3  14   6      249.47      257.40      9.97 o
  -2  14   6       78.26       80.42      4.20 o
  -1  14   6       36.81       39.65      3.03 o
   0  14   6       29.55       28.85      3.08 o
   1  14   6       13.79        8.72      2.21 o
   2  14   6       40.62       33.98      3.42 o
   3  14   6       31.57       35.64      3.00 o
   4  14   6       16.85       19.46      2.54 o
   5  14   6        1.83        7.42      2.25 o
  -7  15   6        4.33        3.90      2.19 o
  -6  15   6       33.79       35.85      3.35 o
  -5  15   6       49.06       43.26      4.11 o
  -4  15   6      174.98      164.97      5.64 o
  -3  15   6       33.82       31.26      2.93 o
  -2  15   6        0.77        1.35      1.58 o
  -1  15   6       40.41       44.71      3.30 o
   0  15   6        1.46        1.05      1.75 o
   1  15   6        2.68        0.10      1.78 o
   2  15   6       15.67       17.16      3.62 o
   3  15   6      164.78      158.67      8.28 o
   4  15   6       15.04       11.14      2.53 o
   5  15   6        4.47        3.14      2.16 o
  -6  16   6        2.43        1.53      2.00 o
  -5  16   6       32.49       40.95      3.53 o
  -4  16   6       44.61       44.10      3.53 o
  -3  16   6       81.34       99.57      5.09 o
  -2  16   6        3.86        1.55      1.71 o
  -1  16   6       16.64       13.29      2.30 o
   0  16   6        0.18       -0.49      1.69 o
   1  16   6        0.16       -2.29      2.29 o
   2  16   6      102.78      105.43      8.70 o
   3  16   6       68.34       73.82      6.67 o
   4  16   6       59.72       56.35      4.74 o
  -6  17   6        5.83        8.41      2.43 o
  -5  17   6        2.02        4.07      2.22 o
  -4  17   6        6.38        5.44      2.35 o
  -3  17   6        3.96        1.44      1.89 o
  -2  17   6       67.78       59.98      5.69 o
  -1  17   6        0.40        1.12      1.72 o
   0  17   6       18.16       24.18      4.07 o
   1  17   6       16.85       10.76      3.28 o
   2  17   6        1.69        1.75      2.92 o
   3  17   6       11.48        8.37      3.34 o
   4  17   6       19.86       18.27      4.26 o
  -5  18   6        2.39        0.90      2.33 o
  -4  18   6        0.91        2.01      2.20 o
  -3  18   6        5.52        6.72      3.03 o
  -2  18   6       49.28       58.47      4.08 o
  -1  18   6        1.26       -0.38      1.83 o
   0  18   6        0.16       -2.05      2.27 o
   1  18   6        7.67        4.26      2.82 o
   2  18   6       18.55       11.41      3.73 o
   3  18   6        9.74       11.85      5.71 o
  -3  19   6       63.05       60.13      4.32 o
  -2  19   6       24.59       23.39      2.99 o
  -1  19   6        0.66       -0.55      4.00 o
   0  19   6        5.13        7.41      3.04 o
   1  19   6        2.24        3.68      3.19 o
 -10   1   7       12.02       10.05      2.51 o
  -9   1   7        1.50        2.37      2.74 o
  -8   1   7        3.76        6.69      2.03 o
  -7   1   7       47.50       52.78      3.87 o
  -6   1   7       25.39       25.30      3.09 o
  -5   1   7      304.85      292.08      8.76 o
  -4   1   7       62.64       72.00      5.03 o
  -3   1   7      137.71      138.40      4.22 o
  -2   1   7      226.91      235.11      5.42 o
  -1   1   7      102.67      112.85      4.06 o
   0   1   7      327.32      316.32      5.45 o
   1   1   7       93.36       98.29      2.68 o
   2   1   7       19.35       18.65      2.37 o
   3   1   7        3.55        0.13      1.13 o
   4   1   7        1.15       -1.22      1.28 o
   5   1   7       54.56       46.46      4.95 o
   6   1   7       19.92       15.56      2.30 o
   7   1   7        0.11        1.84      1.90 o
   8   1   7        7.58        7.79      3.83 o
 -10   2   7       11.01       13.43      2.64 o
  -9   2   7      106.99      112.33      7.12 o
  -8   2   7       18.08       13.58      3.58 o
  -7   2   7       50.22       55.57      3.56 o
  -6   2   7      815.12      865.67     14.47 o
  -5   2   7        0.28        0.66      1.32 o
  -4   2   7       58.36       63.10      3.55 o
  -3   2   7       81.09       80.39      3.53 o
  -2   2   7      505.80      516.14      8.87 o
  -1   2   7      120.82      132.85      3.30 o
   0   2   7      160.43      183.67      3.96 o
   1   2   7      163.58      175.99      3.61 o
   2   2   7        3.14        2.46      1.02 o
   3   2   7       52.09       59.38      3.22 o
   4   2   7      122.87      104.22      5.14 o
   5   2   7       42.31       40.78      3.18 o
   6   2   7       18.25       20.27      2.63 o
   7   2   7        5.41        6.22      2.59 o
 -10   3   7       35.92       40.69      4.28 o
  -9   3   7        3.46        3.50      2.30 o
  -8   3   7        4.83        4.40      2.21 o
  -7   3   7       10.76        8.78      1.98 o
  -6   3   7        3.95        5.68      1.86 o
  -5   3   7       20.78       19.60      4.15 o
  -4   3   7       13.68       11.71      1.80 o
  -3   3   7      473.15      483.48      8.76 o
  -2   3   7       49.67       57.91      3.46 o
  -1   3   7      257.34      253.07      5.16 o
   0   3   7       31.71       33.05      2.00 o
   1   3   7      111.68      113.09      3.59 o
   2   3   7        0.01        1.50      1.01 o
   3   3   7      127.98      135.91      4.32 o
   4   3   7       29.82       24.90      2.45 o
   5   3   7       30.10       30.99      2.80 o
   6   3   7       11.79       12.59      2.30 o
   7   3   7       47.43       57.60      4.40 o
 -10   4   7      199.53      243.50      8.86 o
  -9   4   7        0.18        1.79      2.36 o
  -8   4   7       17.81       15.89      2.84 o
  -7   4   7      118.13      117.66      6.03 o
  -6   4   7       75.22       85.55      4.41 o
  -5   4   7        4.63        5.58      1.50 o
  -4   4   7      112.03      122.45      3.89 o
  -3   4   7       18.99       26.93      2.66 o
  -2   4   7        9.05        6.90      1.10 o
  -1   4   7       55.11       58.71      3.72 o
   0   4   7        5.05        3.41      1.02 o
   1   4   7       38.33       42.30      2.06 o
   2   4   7      112.81      110.61      3.29 o
   3   4   7       10.91       16.26      1.93 o
   4   4   7      181.45      190.30      6.18 o
   5   4   7        0.11        1.15      2.04 o
   6   4   7       46.39       51.32      3.66 o
   7   4   7        7.64        7.13      2.28 o
 -10   5   7        2.11        2.71      2.64 o
  -9   5   7       58.14       60.50      5.01 o
  -8   5   7        1.09        0.86      2.40 o
  -7   5   7        0.94        1.17      2.00 o
  -6   5   7      154.66      175.30      6.07 o
  -5   5   7        2.35        1.88      1.34 o
  -4   5   7        7.73        7.91      1.42 o
  -3   5   7        4.50        4.63      0.98 o
  -2   5   7        3.55        2.71      0.94 o
  -1   5   7        4.96        7.36      1.13 o
   0   5   7        5.60        7.89      1.13 o
   1   5   7      270.02      286.97      5.32 o
   2   5   7        2.60       -0.52      1.00 o
   3   5   7      301.61      269.91      5.88 o
   4   5   7      242.82      240.95      8.21 o
   5   5   7       17.08       15.56      2.23 o
   6   5   7        0.59        0.88      1.76 o
   7   5   7        0.34       -1.25      1.77 o
  -9   6   7       23.50       21.65      3.28 o
  -8   6   7       62.10       62.80      4.70 o
  -7   6   7       57.33       64.16      4.64 o
  -6   6   7       70.77       66.06      6.15 o
  -5   6   7        2.03        0.47      2.06 o
  -4   6   7       83.41       81.42      3.49 o
  -3   6   7        2.01        1.52      0.92 o
  -2   6   7      154.97      165.37      3.61 o
  -1   6   7        5.08        5.35      1.39 o
   0   6   7       44.10       42.37      2.24 o
   1   6   7      274.84      268.91      5.80 o
   2   6   7       53.45       50.71      2.60 o
   3   6   7       18.23       18.23      1.86 o
   4   6   7       76.44       65.26      3.65 o
   5   6   7       34.95       34.95      3.75 o
   6   6   7        1.94        1.90      1.74 o
   7   6   7        8.90        8.16      2.33 o
  -9   7   7        1.04        1.78      2.37 o
  -8   7   7        5.54        4.12      2.31 o
  -7   7   7       74.18       75.03      4.99 o
  -6   7   7       77.73       73.59      5.18 o
  -5   7   7        1.32        3.64      1.77 o
  -4   7   7       13.77        9.91      2.27 o
  -3   7   7      102.90      102.59      3.42 o
  -2   7   7      168.08      169.57      3.70 o
  -1   7   7        4.41        4.09      1.02 o
   0   7   7       34.86       29.32      1.81 o
   1   7   7       11.54       11.77      1.66 o
   2   7   7      162.47      154.53      6.22 o
   3   7   7        0.16        0.56      1.23 o
   4   7   7       19.98       16.62      2.09 o
   5   7   7        0.10       -0.87      1.60 o
   6   7   7        7.15       11.47      3.35 o
   7   7   7       52.88       65.53      4.40 o
  -9   8   7        6.57        9.82      2.88 o
  -8   8   7       34.41       33.96      3.74 o
  -7   8   7        1.12        2.04      2.06 o
  -6   8   7       57.21       53.74      4.15 o
  -5   8   7        5.75        7.54      1.50 o
  -4   8   7      193.74      193.39      8.50 o
  -3   8   7      169.70      169.04      4.51 o
  -2   8   7      151.67      159.07      3.64 o
  -1   8   7        7.81        6.21      1.17 o
   0   8   7       36.04       39.90      2.24 o
   1   8   7        7.52        9.21      1.52 o
   2   8   7        1.20        1.95      1.35 o
   3   8   7      174.28      171.55      5.04 o
   4   8   7       48.47       34.08      2.81 o
   5   8   7        1.26        1.94      1.61 o
   6   8   7        6.41        2.60      1.91 o
   7   8   7       47.49       49.15      3.82 o
  -9   9   7       22.25       36.21      4.78 o
  -8   9   7        0.00        2.61      2.61 o
  -7   9   7        1.39        0.35      1.94 o
  -6   9   7        3.26        6.79      2.23 o
  -5   9   7       31.12       33.77      3.85 o
  -4   9   7      164.83      174.15      4.70 o
  -3   9   7       13.77        8.65      1.59 o
  -2   9   7       20.08       24.15      2.21 o
  -1   9   7      150.45      150.97      3.90 o
   0   9   7       56.73       66.67      3.13 o
   1   9   7       11.09        9.70      1.63 o
   2   9   7      119.58      132.94      5.60 o
   3   9   7       14.79       12.00      1.92 o
   4   9   7       13.75       12.69      2.47 o
   5   9   7       16.12       12.27      2.20 o
   6   9   7        1.04        2.26      2.47 o
  -8  10   7       16.23       13.26      4.70 o
  -7  10   7       50.16       35.56      4.31 o
  -6  10   7       88.80       92.80      5.26 o
  -5  10   7      139.20      144.71      4.95 o
  -4  10   7        8.74        5.38      1.62 o
  -3  10   7       43.37       46.04      3.87 o
  -2  10   7      301.85      282.64      6.67 o
  -1  10   7       14.60       10.95      1.96 o
   0  10   7       21.20       24.80      1.98 o
   1  10   7        4.41        3.04      1.38 o
   2  10   7       24.45       20.51      2.23 o
   3  10   7       32.25       29.84      2.64 o
   4  10   7       45.46       46.31      3.75 o
   5  10   7       32.91       28.89      3.21 o
   6  10   7        8.91        7.60      2.25 o
  -8  11   7        0.00        1.87      2.70 o
  -7  11   7        0.53       -1.40      2.36 o
  -6  11   7        1.83        3.52      1.75 o
  -5  11   7        1.33        1.57      1.57 o
  -4  11   7        2.43        1.10      1.95 o
  -3  11   7       54.83       54.11      4.65 o
  -2  11   7       22.27       29.08      2.63 o
  -1  11   7        2.25        1.01      1.37 o
   0  11   7        0.01        0.39      2.06 o
   1  11   7        5.52        4.79      1.54 o
   2  11   7        3.39        2.71      1.52 o
   3  11   7       75.50       91.01      6.18 o
   4  11   7        7.97        9.11      2.67 o
   5  11   7       33.35       36.54      3.57 o
   6  11   7        1.26        3.12      2.99 o
  -8  12   7        1.18        2.20      4.09 o
  -7  12   7       62.32       57.83      5.40 o
  -6  12   7        1.51        3.52      1.89 o
  -5  12   7       30.29       23.91      2.69 o
  -4  12   7        0.34        2.50      1.59 o
  -3  12   7      132.51      133.10      4.90 o
  -2  12   7      299.39      289.74      7.27 o
  -1  12   7      178.48      177.07      5.30 o
   0  12   7        7.16       11.16      2.42 o
   1  12   7       15.72       12.74      2.11 o
   2  12   7       67.48       76.36      4.75 o
   3  12   7       37.40       37.85      3.07 o
   4  12   7       25.34       25.47      2.74 o
   5  12   7        0.48        0.57      4.43 o
  -7  13   7       33.86       28.63      3.17 o
  -6  13   7       51.91       47.24      3.71 o
  -5  13   7       74.18       80.73      4.32 o
  -4  13   7       25.19       23.28      2.66 o
  -3  13   7       52.40       56.49      3.73 o
  -2  13   7       19.29       24.65      2.62 o
  -1  13   7        1.85        2.64      1.64 o
   0  13   7      154.47      158.08      6.04 o
   1  13   7        1.83        4.04      1.95 o
   2  13   7        8.86        7.56      1.88 o
   3  13   7        1.03        1.08      1.67 o
   4  13   7       16.20       13.74      2.90 o
   5  13   7        0.95       -1.22      2.65 o
  -7  14   7       56.78       53.84      4.19 o
  -6  14   7       62.83       69.86      6.20 o
  -5  14   7        2.89        6.88      2.07 o
  -4  14   7       12.24        9.27      2.17 o
  -3  14   7       12.28        9.02      2.09 o
  -2  14   7        9.45        8.09      1.98 o
  -1  14   7        1.09       -0.62      1.41 o
   0  14   7        0.52        0.77      1.75 o
   1  14   7       74.95       78.17      5.02 o
   2  14   7        0.64       -0.31      1.94 o
   3  14   7       30.51       29.10      3.45 o
   4  14   7       11.10        7.47      2.70 o
  -6  15   7        0.66        0.12      1.83 o
  -5  15   7        0.00       -0.18      1.80 o
  -4  15   7        0.36        1.73      1.89 o
  -3  15   7        3.37        1.23      1.98 o
  -2  15   7        1.76        1.81      1.67 o
  -1  15   7        0.67        0.02      1.88 o
   0  15   7        0.11       -1.05      1.75 o
   1  15   7        3.35        4.01      2.11 o
   2  15   7        0.19        2.12      2.02 o
   3  15   7       45.10       40.80      5.34 o
   4  15   7        0.00       -1.93      2.44 o
  -6  16   7        5.31        3.18      2.07 o
  -5  16   7        0.38        1.60      1.94 o
  -4  16   7        0.76        2.08      1.88 o
  -3  16   7       37.27       44.99      3.86 o
  -2  16   7       32.18       38.83      3.30 o
  -1  16   7        4.97        6.38      2.44 o
   0  16   7        0.37        0.06      1.92 o
   1  16   7        2.85        4.55      2.29 o
   2  16   7        0.04       -0.17      2.57 o
   3  16   7       41.37       30.52      4.84 o
  -5  17   7        0.04        1.69      2.58 o
  -4  17   7        0.24       -1.75      1.75 o
  -3  17   7        8.73        6.20      2.31 o
  -2  17   7        0.46       -1.01      2.63 o
  -1  17   7        1.00       -0.14      2.11 o
   0  17   7        6.02        8.01      3.86 o
   1  17   7       21.24       25.93      4.39 o
   2  17   7        2.01       -0.77      2.91 o
  -3  18   7        2.83        1.72      2.95 o
  -2  18   7        0.73        3.35      2.10 o
  -1  18   7        4.41        7.36      2.53 o
   0  18   7        0.27       -0.16      2.79 o
   1  18   7       21.08       13.69      3.80 o
  -9   0   8       18.92       17.58      3.51 o
  -8   0   8      131.34      131.07     14.02 o
  -7   0   8       12.16        2.93      2.92 o
  -6   0   8      111.19      122.34     14.35 o
  -5   0   8       88.40       87.33      6.49 o
  -4   0   8       12.21       26.17      8.32 o
  -3   0   8      355.43      362.90     10.78 o
  -2   0   8      176.64      180.88      7.06 o
  -1   0   8      168.92      150.60      9.19 o
   0   0   8        5.22        7.17      2.20 o
   1   0   8      453.76      481.30     12.98 o
   2   0   8      164.39      158.50      6.56 o
   3   0   8       15.31       10.98      2.50 o
   4   0   8      184.50      182.57      7.89 o
   5   0   8       68.30       62.73      5.56 o
   6   0   8        3.17        3.52      5.92 o
   7   0   8       39.50       40.43      5.21 o
  -9   1   8       61.84       78.22      5.44 o
  -8   1   8      112.00      121.14      5.42 o
  -7   1   8      251.88      257.29      7.48 o
  -6   1   8      409.05      411.60     13.96 o
  -5   1   8        1.58        0.87      1.50 o
  -4   1   8      250.74      239.59      7.02 o
  -3   1   8        7.88        6.70      1.56 o
  -2   1   8        4.57        3.74      1.39 o
  -1   1   8      262.18      295.20      6.41 o
   0   1   8      173.86      167.15      4.62 o
   1   1   8        1.11        1.68      1.39 o
   2   1   8       51.01       52.17      3.44 o
   3   1   8      462.36      400.26     15.12 o
   4   1   8       55.12       54.61      5.68 o
   5   1   8       19.24       18.67      2.49 o
   6   1   8        0.97        1.70      1.82 o
   7   1   8        0.31        1.76      2.07 o
  -9   2   8       16.90       16.59      4.54 o
  -8   2   8        8.00        7.11      2.43 o
  -7   2   8       18.95       13.38      3.30 o
  -6   2   8       65.87       67.04      4.24 o
  -5   2   8        3.54        2.15      1.73 o
  -4   2   8       75.67       77.39      4.59 o
  -3   2   8        6.95        6.07      1.61 o
  -2   2   8       22.05       24.29      2.29 o
  -1   2   8       71.37       82.76      3.50 o
   0   2   8      133.44      123.62      3.98 o
   1   2   8      142.11      151.14      4.37 o
   2   2   8       17.17       12.34      2.49 o
   3   2   8       53.20       54.66      6.51 o
   4   2   8        1.13        1.66      1.54 o
   5   2   8        4.45        7.59      2.51 o
   6   2   8        0.22        0.83      1.82 o
   7   2   8        0.06        1.77      3.33 o
  -9   3   8        6.80        4.04      2.46 o
  -8   3   8       31.39       33.12      3.69 o
  -7   3   8       15.40       16.44      2.77 o
  -6   3   8       61.43       59.46      4.13 o
  -5   3   8       11.18       11.57      2.82 o
  -4   3   8       78.32       82.96      4.08 o
  -3   3   8      291.01      272.93      6.48 o
  -2   3   8      382.45      347.84      7.26 o
  -1   3   8      688.79      675.04     10.99 o
   0   3   8       82.66       89.23      3.52 o
   1   3   8       34.76       31.00      2.41 o
   2   3   8      225.06      209.04      5.39 o
   3   3   8      214.57      192.31      5.44 o
   4   3   8        4.11        5.46      1.73 o
   5   3   8        0.47        3.63      1.79 o
   6   3   8        1.82        0.05      1.83 o
   7   3   8        5.03        2.17      2.12 o
  -9   4   8        0.14       -0.07      2.21 o
  -8   4   8        0.21        5.15      2.33 o
  -7   4   8        6.50        4.03      2.08 o
  -6   4   8      440.19      444.52     11.25 o
  -5   4   8      104.19      110.46      4.79 o
  -4   4   8       56.51       56.12      3.22 o
  -3   4   8      202.70      206.01      5.61 o
  -2   4   8        0.36       -0.64      1.16 o
  -1   4   8      105.02      110.56      3.94 o
   0   4   8      345.56      332.57      6.08 o
   1   4   8       86.71       71.62      3.44 o
   2   4   8      505.28      506.44      9.16 o
   3   4   8       22.14       31.41      3.08 o
   4   4   8       93.53       87.65      4.59 o
   5   4   8       10.88       12.20      2.24 o
   6   4   8        0.28       -0.90      1.87 o
  -9   5   8        5.83        6.56      2.65 o
  -8   5   8       59.16       60.88      4.79 o
  -7   5   8        8.14        7.45      2.31 o
  -6   5   8       92.08       93.49      5.38 o
  -5   5   8       15.00       15.27      2.54 o
  -4   5   8       37.05       42.96      3.00 o
  -3   5   8       10.81       14.82      2.24 o
  -2   5   8      149.35      162.70      6.87 o
  -1   5   8      102.80      100.83      4.23 o
   0   5   8        1.68        3.79      1.83 o
   1   5   8       28.73       30.14      3.20 o
   2   5   8      405.57      379.63      7.69 o
   3   5   8        6.36        9.05      2.21 o
   4   5   8      123.05      124.79      4.74 o
   5   5   8       56.73       51.15      3.60 o
   6   5   8       10.51       10.62      2.38 o
  -9   6   8       12.67       12.83      3.17 o
  -8   6   8       26.33       26.78      3.50 o
  -7   6   8      125.88      129.45      7.58 o
  -6   6   8       25.97       32.52      3.44 o
  -5   6   8      118.66      128.72      9.37 o
  -4   6   8       32.65       26.83      3.10 o
  -3   6   8      157.97      171.54      4.65 o
  -2   6   8      161.85      153.70      4.28 o
  -1   6   8      229.56      245.04      4.78 o
   0   6   8       41.90       36.47      2.14 o
   1   6   8       14.63       14.95      2.72 o
   2   6   8      135.48      136.81      4.99 o
   3   6   8       33.56       38.91      3.41 o
   4   6   8        2.02        0.64      1.80 o
   5   6   8       12.66       12.01      2.72 o
   6   6   8        7.99        9.45      2.25 o
  -9   7   8        1.44        0.16      2.49 o
  -8   7   8       21.32       17.23      3.17 o
  -7   7   8       57.51       51.48      4.36 o
  -6   7   8       67.22       72.03      4.86 o
  -5   7   8        5.62        6.08      3.00 o
  -4   7   8        0.29        0.38      1.76 o
  -3   7   8      217.29      211.70      5.22 o
  -2   7   8       85.93       87.87      3.60 o
  -1   7   8      537.19      558.81      8.01 o
   0   7   8        0.12        0.41      1.47 o
   1   7   8      152.27      130.78      4.30 o
   2   7   8        0.34        2.61      1.56 o
   3   7   8       93.54       87.96      4.70 o
   4   7   8        1.42        1.49      2.49 o
   5   7   8       11.22        9.45      2.42 o
   6   7   8        1.21        4.60      2.75 o
  -8   8   8        1.63        1.81      3.57 o
  -7   8   8      137.89      135.90      6.89 o
  -6   8   8       41.36       36.84      3.78 o
  -5   8   8       72.78       87.05      6.62 o
  -4   8   8       43.23       41.82      4.48 o
  -3   8   8      249.34      238.43      6.82 o
  -2   8   8       61.96       65.76      2.79 o
  -1   8   8       53.90       68.21      3.18 o
   0   8   8      317.99      311.42      6.75 o
   1   8   8      249.50      238.33      5.90 o
   2   8   8       49.98       57.30      3.81 o
   3   8   8       22.81       26.00      2.64 o
   4   8   8        0.05        0.45      1.80 o
   5   8   8        6.94        4.11      2.19 o
   6   8   8        2.48        4.71      2.17 o
  -8   9   8       54.54       48.82      4.52 o
  -7   9   8        6.90        2.85      2.29 o
  -6   9   8       30.69       41.03      5.16 o
  -5   9   8        1.74        2.56      2.89 o
  -4   9   8       21.78       18.03      2.70 o
  -3   9   8       11.84       12.28      2.38 o
  -2   9   8      109.16      118.49      4.15 o
  -1   9   8      201.98      194.03      5.11 o
   0   9   8        0.83        3.17      1.49 o
   1   9   8        1.20        1.28      1.55 o
   2   9   8      259.42      250.31      6.29 o
   3   9   8       14.58       17.48      3.75 o
   4   9   8       36.77       37.66      3.56 o
   5   9   8       22.74       16.03      2.92 o
  -8  10   8        0.25        0.36      2.96 o
  -7  10   8       32.21       35.04      4.48 o
  -6  10   8       68.60       68.18      4.89 o
  -5  10   8       13.22       13.10      3.14 o
  -4  10   8       13.13       10.29      3.78 o
  -3  10   8        0.79       -0.85      1.64 o
  -2  10   8       10.40       10.47      1.95 o
  -1  10   8        7.61        9.78      2.02 o
   0  10   8      325.42      306.99      6.88 o
   1  10   8        1.27        1.07      1.92 o
   2  10   8        5.26        7.10      1.80 o
   3  10   8        6.88        6.47      2.08 o
   4  10   8        1.05       -1.35      1.79 o
   5  10   8       16.14       17.16      2.94 o
  -7  11   8       33.73       28.30      4.28 o
  -6  11   8      191.05      186.05     11.76 o
  -5  11   8        0.15       -2.06      2.06 o
  -4  11   8       10.63       10.40      2.65 o
  -3  11   8        5.69        7.50      1.86 o
  -2  11   8      398.05      391.58      8.56 o
  -1  11   8       94.36       91.01      7.47 o
   0  11   8        9.63        9.95      2.64 o
   1  11   8      110.51      102.22      4.36 o
   2  11   8       69.63       81.65      5.51 o
   3  11   8        8.35        4.00      1.88 o
   4  11   8       69.26       61.16      4.49 o
   5  11   8        3.31        3.68      2.20 o
  -7  12   8       69.63       84.79      6.78 o
  -6  12   8       18.86       13.36      3.34 o
  -5  12   8       24.43       18.09      3.46 o
  -4  12   8       37.45       32.37      2.99 o
  -3  12   8       17.11       21.40      2.63 o
  -2  12   8       17.80       15.65      2.45 o
  -1  12   8        2.77        5.36      2.02 o
   0  12   8       21.93       21.20      4.52 o
   1  12   8       43.67       43.23      6.91 o
   2  12   8       14.32       11.79      2.99 o
   3  12   8        4.61        4.17      1.92 o
   4  12   8        2.26        2.87      2.24 o
  -7  13   8        0.39       -1.76      2.92 o
  -6  13   8       19.07       11.60      3.41 o
  -5  13   8       51.27       62.49      5.86 o
  -4  13   8       31.43       34.90      3.30 o
  -3  13   8       40.49       30.20      2.95 o
  -2  13   8        7.90        7.09      1.99 o
  -1  13   8        8.74        7.19      2.56 o
   0  13   8        3.21        4.66      2.26 o
   1  13   8       43.84       49.18      4.24 o
   2  13   8        3.10        4.32      2.15 o
   3  13   8        4.15        5.01      1.96 o
   4  13   8        0.25        0.37      2.04 o
  -6  14   8       71.02       67.63      6.86 o
  -5  14   8       40.74       46.01      4.88 o
  -4  14   8        2.26        0.33      1.77 o
  -3  14   8       33.73       29.00      3.39 o
  -2  14   8       11.99       18.05      2.53 o
  -1  14   8        1.28        3.16      2.87 o
   0  14   8       70.51       64.41      4.82 o
   1  14   8       32.10       36.21      5.95 o
   2  14   8       20.91       20.86      4.86 o
   3  14   8        7.40       11.29      2.79 o
  -5  15   8       21.97       16.98      4.04 o
  -4  15   8       16.20       16.51      4.24 o
  -3  15   8      119.97      124.94      5.60 o
  -2  15   8       17.66       15.21      2.53 o
  -1  15   8       81.90       73.57      5.10 o
   0  15   8        5.05        7.57      2.46 o
   1  15   8       51.74       54.43      4.67 o
   2  15   8       69.13       64.92      4.89 o
  -4  16   8        0.74       -0.05      1.95 o
  -3  16   8        6.05        9.24      3.30 o
  -2  16   8       30.80       30.11      4.35 o
  -1  16   8        6.86        2.45      2.37 o
   0  16   8        6.51        5.86      2.56 o
   1  16   8       19.96       23.84      3.52 o
  -3  17   8       15.46       12.64      2.58 o
  -2  17   8        0.05        1.99      2.75 o
  -1  17   8        2.97        2.26      2.46 o
   0  17   8        0.15        2.46      2.72 o
  -9   1   9        3.28       -0.83      2.37 o
  -8   1   9        0.18        0.91      2.02 o
  -7   1   9        1.44        5.42      2.30 o
  -6   1   9        0.63        0.41      1.83 o
  -5   1   9       15.55       18.38      2.52 o
  -4   1   9       91.71       82.52      4.56 o
  -3   1   9      559.70      541.70     10.30 o
  -2   1   9      176.36      175.42      5.36 o
  -1   1   9        7.66       10.38      1.87 o
   0   1   9        0.35        2.07      1.44 o
   1   1   9      117.57      109.46      8.36 o
   2   1   9       92.02       82.67      5.45 o
   3   1   9       26.72       18.58      2.94 o
   4   1   9       30.60       29.09      3.20 o
   5   1   9        1.27        2.19      1.92 o
   6   1   9       22.05       30.19      3.25 o
  -9   2   9       55.53       67.56      5.36 o
  -8   2   9        0.03       -0.14      2.19 o
  -7   2   9       28.91       38.49      3.34 o
  -6   2   9        1.86        2.68      1.97 o
  -5   2   9      237.02      235.03      6.81 o
  -4   2   9       83.21       87.37      4.66 o
  -3   2   9       14.04       17.79      2.29 o
  -2   2   9       59.72       61.42      3.82 o
  -1   2   9       46.99       47.41      3.33 o
   0   2   9       52.53       57.56      3.40 o
   1   2   9        4.71        1.60      1.68 o
   2   2   9      191.05      209.57     14.28 o
   3   2   9       16.41       14.45      2.85 o
   4   2   9        0.71        1.54      1.94 o
   5   2   9        4.42        4.49      3.06 o
   6   2   9        0.63        0.44      1.98 o
  -9   3   9        2.30        1.55      2.42 o
  -8   3   9        1.95        1.00      2.34 o
  -7   3   9       96.91       97.17      5.83 o
  -6   3   9        1.40        2.42      1.71 o
  -5   3   9       21.77       29.79      3.10 o
  -4   3   9      100.02       93.51      4.59 o
  -3   3   9       52.20       54.26      3.59 o
  -2   3   9        0.00       -0.35      1.28 o
  -1   3   9        1.79        4.12      1.56 o
   0   3   9        7.94       10.32      1.76 o
   1   3   9       49.08       43.21      3.37 o
   2   3   9       65.24       66.91     14.86 o
   3   3   9       17.75       18.00      2.68 o
   4   3   9       13.73       14.14      3.94 o
   5   3   9        2.25        2.14      2.08 o
   6   3   9        0.65        2.49      2.31 o
  -8   4   9       21.68       23.86      3.54 o
  -7   4   9       23.06       26.05      3.70 o
  -6   4   9       20.63       21.32      3.09 o
  -5   4   9       52.38       59.82      7.25 o
  -4   4   9       79.29       79.26      3.99 o
  -3   4   9       27.73       32.69      2.89 o
  -2   4   9      126.70      119.40      6.88 o
  -1   4   9       10.17       13.77      1.97 o
   0   4   9       63.75       62.39      4.05 o
   1   4   9       10.74        9.43      2.12 o
   2   4   9        3.74        5.65      2.62 o
   3   4   9       13.95       14.74      2.93 o
   4   4   9        0.42        1.96      2.05 o
   5   4   9        0.01        1.37      2.16 o
  -8   5   9       15.56       11.69      3.02 o
  -7   5   9        0.15        1.13      2.19 o
  -6   5   9        3.23        0.58      2.02 o
  -5   5   9      174.96      180.85      6.50 o
  -4   5   9       34.36       35.95      2.86 o
  -3   5   9      234.53      214.85      5.50 o
  -2   5   9      376.72      367.73      7.20 o
  -1   5   9        0.47        1.25      1.38 o
   0   5   9       14.43       17.16      2.40 o
   1   5   9       16.01        8.73      2.16 o
   2   5   9      159.89      144.59      7.01 o
   3   5   9        1.31        3.19      2.02 o
   4   5   9       80.71       80.09      5.05 o
   5   5   9        0.43        2.03      2.17 o
  -8   6   9        5.34        2.23      2.54 o
  -7   6   9       45.76       50.67      6.79 o
  -6   6   9        0.34        2.95      2.12 o
  -5   6   9      413.10      399.83     11.05 o
  -4   6   9      140.53      144.86      6.41 o
  -3   6   9       13.63       16.50      2.09 o
  -2   6   9       92.00       95.37      4.24 o
  -1   6   9       95.12       85.05      3.65 o
   0   6   9      148.80      157.12      6.34 o
   1   6   9       65.38       67.72      6.22 o
   2   6   9       66.68       76.23      6.95 o
   3   6   9       13.89        8.02      2.42 o
   4   6   9        1.68        1.86      2.08 o
   5   6   9        4.86        7.29      2.45 o
  -8   7   9        0.69        2.83      2.58 o
  -7   7   9       24.08       26.55      3.53 o
  -6   7   9        1.88        6.80      2.43 o
  -5   7   9       11.64        8.83      3.16 o
  -4   7   9       29.32       26.58      3.01 o
  -3   7   9        0.03       -0.44      1.74 o
  -2   7   9       15.42       11.35      2.50 o
  -1   7   9       14.69       20.44      2.20 o
   0   7   9       23.59       25.73      2.90 o
   1   7   9      162.85      189.44      5.46 o
   2   7   9       76.64       89.15      4.81 o
   3   7   9       53.19       48.99      3.95 o
   4   7   9       11.94       21.82      2.95 o
   5   7   9        8.79       12.91      3.68 o
  -8   8   9        7.48        4.55      2.75 o
  -7   8   9       16.65       17.55      3.12 o
  -6   8   9       71.03       79.46      5.42 o
  -5   8   9       22.16       25.76      3.18 o
  -4   8   9       34.42       37.05      3.48 o
  -3   8   9      107.09      107.45      5.49 o
  -2   8   9      130.55      120.13      5.39 o
  -1   8   9      377.94      385.29      8.23 o
   0   8   9       56.25       65.30      6.19 o
   1   8   9       46.85       49.54      3.31 o
   2   8   9        2.72        7.38      2.82 o
   3   8   9        4.79        5.11      2.01 o
   4   8   9       20.35       21.08      3.58 o
   5   8   9        5.30        2.17      2.22 o
  -7   9   9        6.61        0.81      2.26 o
  -6   9   9        0.15       -1.97      2.14 o
  -5   9   9        3.56        5.42      2.33 o
  -4   9   9       14.18       12.65      2.55 o
  -3   9   9       11.01        4.90      2.10 o
  -2   9   9       21.34       18.17      2.64 o
  -1   9   9       45.71       47.49      4.59 o
   0   9   9        6.67       10.97      2.27 o
   1   9   9        9.35        5.99      2.61 o
   2   9   9       13.10        9.38      2.14 o
   3   9   9        5.74        2.38      2.02 o
   4   9   9        0.03        1.32      2.74 o
  -7  10   9        1.77        6.15      5.54 o
  -6  10   9       57.65       50.31      4.50 o
  -5  10   9       71.08       72.08      8.16 o
  -4  10   9      187.71      183.23      6.61 o
  -3  10   9        2.14        0.30      2.35 o
  -2  10   9        1.32        2.11      2.00 o
  -1  10   9      268.71      261.78     10.45 o
   0  10   9      157.07      164.09      5.16 o
   1  10   9        0.01       -0.63      1.61 o
   2  10   9       18.07       11.36      2.28 o
   3  10   9        0.14        1.38      2.37 o
   4  10   9       22.34       14.75      2.83 o
  -6  11   9       11.14       12.87      3.32 o
  -5  11   9       59.07       65.45     10.56 o
  -4  11   9       32.25       35.41      4.28 o
  -3  11   9       10.31        9.15      4.05 o
  -2  11   9       25.76       23.98      3.48 o
  -1  11   9        5.17       10.21      3.33 o
   0  11   9       54.31       50.86      4.34 o
   1  11   9       12.69       12.54      2.19 o
   2  11   9       18.93       22.67      3.63 o
   3  11   9        1.39        1.88      2.17 o
  -6  12   9        0.45        3.14      3.16 o
  -5  12   9        0.03        0.32      2.96 o
  -4  12   9       16.46       10.68      3.23 o
  -3  12   9        0.53        3.69      2.65 o
  -2  12   9       99.59      101.12     12.25 o
  -1  12   9      146.94      135.92      6.21 o
   0  12   9       92.80       85.02      5.52 o
   1  12   9        8.80        5.47      4.98 o
   2  12   9       11.78        9.89      2.19 o
   3  12   9        0.11        1.96      2.19 o
  -5  13   9        0.82        1.57      2.73 o
  -4  13   9        0.72       -0.57      2.47 o
  -3  13   9        0.30        0.03      2.40 o
  -2  13   9       46.98       54.90      6.21 o
  -1  13   9        2.69        0.90      2.15 o
   0  13   9       25.52       23.20      4.63 o
   1  13   9       12.90       16.28      3.50 o
   2  13   9        6.49        9.21      2.81 o
  -4  14   9        3.81        1.19      2.67 o
  -3  14   9       27.20       26.16      4.02 o
  -2  14   9       23.84       18.71      4.22 o
  -1  14   9       63.64       57.21      6.56 o
   0  14   9        1.81        0.16      2.38 o
   1  14   9        1.60        5.38      2.47 o
  -3  15   9       18.73       16.62      4.13 o
  -2  15   9        8.08        7.36      2.82 o
  -1  15   9        0.26        3.88      2.54 o
   0  15   9       11.52       12.11      3.35 o
  -8   0  10       20.50       35.69      5.78 o
  -7   0  10       71.00       66.68      6.93 o
  -6   0  10        6.98        3.27      3.08 o
  -5   0  10       46.56       45.75      9.55 o
  -4   0  10       19.88       20.41      9.94 o
  -3   0  10       50.61       49.34      8.31 o
  -2   0  10       28.74       27.86      8.36 o
  -1   0  10      236.94      219.46      8.75 o
   0   0  10       23.02       17.07      4.32 o
   1   0  10       17.52       19.86      4.49 o
   2   0  10       10.46       16.15      4.30 o
   3   0  10       26.61       27.00      5.14 o
   4   0  10        9.68        6.24      3.83 o
  -8   1  10        2.27        4.70      2.64 o
  -7   1  10      169.60      156.99      7.42 o
  -6   1  10        0.64        2.48      2.03 o
  -5   1  10       13.34        9.60      2.28 o
  -4   1  10       86.37       79.41      4.71 o
  -3   1  10       19.72       16.35      2.41 o
  -2   1  10        0.89        1.62      1.52 o
  -1   1  10       32.09       32.32      2.86 o
   0   1  10        0.17       -1.34      1.54 o
   1   1  10       16.54       23.61      6.59 o
   2   1  10       43.76       44.54      4.29 o
   3   1  10        1.24       -1.25      2.09 o
   4   1  10       15.46       10.14      2.88 o
  -8   2  10        2.28        5.67      2.84 o
  -7   2  10       42.29       43.13      4.25 o
  -6   2  10       57.91       62.89      4.57 o
  -5   2  10        0.41       -1.57      1.63 o
  -4   2  10        9.83       16.16      2.61 o
  -3   2  10       23.82       23.30      2.65 o
  -2   2  10       17.24       16.50      2.33 o
  -1   2  10        1.74        3.46      1.74 o
   0   2  10        0.91        2.75      1.82 o
   1   2  10       46.54       39.89      6.85 o
   2   2  10       29.42       30.91      3.85 o
   3   2  10        0.09        2.68      3.45 o
   4   2  10       12.89       13.58      3.20 o
  -8   3  10        8.03        6.75      2.71 o
  -7   3  10       45.14       47.95      4.97 o
  -6   3  10       59.43       62.66      4.09 o
  -5   3  10        6.66        5.92      2.30 o
  -4   3  10      259.30      243.51      7.64 o
  -3   3  10        7.30        3.60      1.82 o
  -2   3  10       10.11       10.04      2.07 o
  -1   3  10       13.71       17.23      2.33 o
   0   3  10        7.91        7.22      2.07 o
   1   3  10       51.18       58.58      4.85 o
   2   3  10        0.33       -1.22      1.97 o
   3   3  10        3.47        1.13      2.38 o
   4   3  10        0.04        2.51      2.85 o
  -7   4  10        2.95        3.27      2.39 o
  -6   4  10        6.26        6.10      2.34 o
  -5   4  10       21.25       29.47      3.42 o
  -4   4  10       23.27       20.56      2.53 o
  -3   4  10       81.77       66.62      4.16 o
  -2   4  10        5.44        4.23      1.64 o
  -1   4  10       12.68        7.39      2.87 o
   0   4  10        0.04        3.39      2.16 o
   1   4  10        0.93        1.20      2.07 o
   2   4  10       26.69       23.05      4.00 o
   3   4  10       51.49       54.32      4.96 o
   4   4  10        0.88       -1.94      2.31 o
  -7   5  10       97.67       94.96      7.11 o
  -6   5  10      102.00      111.59      6.31 o
  -5   5  10       80.56       83.99      5.33 o
  -4   5  10        1.24        0.92      1.69 o
  -3   5  10        1.76        3.77      1.62 o
  -2   5  10        4.33        4.31      1.63 o
  -1   5  10        0.04        0.70      1.77 o
   0   5  10      130.33      139.36      5.72 o
   1   5  10        8.95       10.50      3.46 o
   2   5  10        3.77        5.02      2.54 o
   3   5  10       18.37        8.11      4.74 o
   4   5  10       13.33       18.41      3.60 o
  -7   6  10        0.58        2.39      2.52 o
  -6   6  10        9.84        9.42      2.61 o
  -5   6  10        3.85        2.72      2.16 o
  -4   6  10       36.59       34.37      3.58 o
  -3   6  10        7.89        6.22      1.90 o
  -2   6  10      112.19      124.49      4.60 o
  -1   6  10       15.31       28.96      3.93 o
   0   6  10       16.45       22.72      2.93 o
   1   6  10       63.10       66.51      4.46 o
   2   6  10        2.66        3.56      2.40 o
   3   6  10       65.34       55.06      8.57 o
   4   6  10        8.33       12.72      3.24 o
  -7   7  10       11.21       11.04      3.04 o
  -6   7  10       11.79       11.91      3.08 o
  -5   7  10       38.59       53.47      5.45 o
  -4   7  10        3.67        3.26      2.20 o
  -3   7  10       12.39        9.45      2.58 o
  -2   7  10        0.35        1.44      1.51 o
  -1   7  10       49.38       51.66      4.05 o
   0   7  10       21.15       21.07      2.86 o
   1   7  10        0.31       -1.79      1.79 o
   2   7  10        6.99        3.36      2.40 o
   3   7  10        1.08        0.44      2.51 o
  -6   8  10        1.23        3.95      2.57 o
  -5   8  10       37.96       41.38      4.02 o
  -4   8  10        7.49        5.52      2.37 o
  -3   8  10        2.97        2.48      1.98 o
  -2   8  10       50.01       46.97      4.50 o
  -1   8  10        8.49        7.73      2.32 o
   0   8  10        0.86       -1.67      1.67 o
   1   8  10       23.03       20.68      3.68 o
   2   8  10        0.10        1.05      2.33 o
   3   8  10        5.70        6.98      5.40 o
  -6   9  10       13.00       16.74      3.32 o
  -5   9  10       12.04       10.37      2.79 o
  -4   9  10        0.23        0.54      2.14 o
  -3   9  10        1.61        0.99      2.12 o
  -2   9  10        4.86       10.43      2.88 o
  -1   9  10        8.76        9.42      3.36 o
   0   9  10        0.19        1.54      3.02 o
   1   9  10       13.04       17.79      2.96 o
   2   9  10       19.09       16.36      3.25 o
   3   9  10       27.89       29.24      6.21 o
  -6  10  10        1.50        3.37      2.66 o
  -5  10  10        7.87        7.57      2.74 o
  -4  10  10        8.09        8.58      2.65 o
  -3  10  10        0.55        0.21      2.25 o
  -2  10  10       48.70       61.59      9.95 o
  -1  10  10        2.78        1.43      3.02 o
   0  10  10       29.52       29.43      4.63 o
   1  10  10        7.06        6.10      2.38 o
   2  10  10       25.72       24.42      6.41 o
  -5  11  10        1.02        1.99      2.81 o
  -4  11  10        7.46        7.79      3.02 o
  -3  11  10        1.19        2.27      2.54 o
  -2  11  10        0.84        0.01      2.96 o
  -1  11  10        4.38        4.79      4.06 o
   0  11  10       44.46       39.62      5.32 o
   1  11  10       39.67       45.78      5.48 o
   2  11  10        0.40        0.41      2.36 o
  -4  12  10       17.41       20.30      3.90 o
  -3  12  10        3.48        2.60      2.68 o
  -2  12  10       13.70       11.80      6.20 o
  -1  12  10       17.52       19.58      4.16 o
   0  12  10        0.01        1.50      3.11 o
   1  12  10       11.41        5.38      3.20 o
  -3  13  10       29.12       32.74     11.20 o
  -2  13  10       32.37       29.83      8.77 o
  -1  13  10        8.25        2.56      3.29 o
  -6   1  11       37.81       51.45      4.42 o
  -5   1  11        5.30        4.41      2.17 o
  -4   1  11       67.09       73.01      4.71 o
  -3   1  11        2.87        3.93      1.86 o
  -2   1  11       14.78       13.45      2.40 o
  -1   1  11        3.74        8.50      2.94 o
   0   1  11        0.02        2.20      2.39 o
   1   1  11       20.49       18.27      3.36 o
   2   1  11        3.17        5.84      2.67 o
   3   1  11        0.15       -1.58      2.33 o
  -6   2  11       16.71       23.42      3.79 o
  -5   2  11        5.84        5.31      2.32 o
  -4   2  11        1.75        1.85      2.03 o
  -3   2  11       29.27       34.85      3.40 o
  -2   2  11        2.40        6.80      2.09 o
  -1   2  11       78.89       95.03      5.52 o
   0   2  11       15.05       25.94      5.96 o
   1   2  11        2.90        2.80      2.35 o
   2   2  11        0.00       -0.40      2.24 o
   3   2  11       39.63       43.01      5.66 o
  -6   3  11       15.13       14.53      3.03 o
  -5   3  11       33.52       40.53      3.56 o
  -4   3  11        3.46        4.34      2.13 o
  -3   3  11       15.62       12.45      3.19 o
  -2   3  11        1.24        0.28      1.78 o
  -1   3  11       36.59       34.34      7.44 o
   0   3  11       26.12       41.24      4.53 o
   1   3  11        0.05       -1.59      2.07 o
   2   3  11        5.08        4.74      3.23 o
   3   3  11        1.03        2.13      4.81 o
  -6   4  11       11.43       15.69      3.27 o
  -5   4  11        5.46        2.63      2.41 o
  -4   4  11        0.51        3.70      1.93 o
  -3   4  11        9.60        4.58      1.88 o
  -2   4  11        1.84        2.14      1.74 o
  -1   4  11        5.04       -1.45      1.96 o
   0   4  11       10.86        5.33      7.26 o
   1   4  11       34.21       39.26      4.48 o
   2   4  11        0.47        4.95      2.60 o
  -6   5  11        0.00        3.15      2.59 o
  -5   5  11        1.64        3.42      2.55 o
  -4   5  11       39.91       37.17      3.98 o
  -3   5  11        0.66        0.24      1.68 o
  -2   5  11       15.99       11.14      2.40 o
  -1   5  11        4.84        5.47      2.22 o
   0   5  11        3.91        8.85      2.79 o
   1   5  11        0.29        2.98      2.51 o
   2   5  11        7.19        4.92      2.68 o
  -6   6  11        5.65        5.07      2.69 o
  -5   6  11       24.03       27.76      3.58 o
  -4   6  11        3.21        5.69      2.45 o
  -3   6  11        1.46       -1.64      1.64 o
  -2   6  11        1.21        0.97      1.96 o
  -1   6  11       33.85       40.50      6.60 o
   0   6  11       24.87       17.92      4.49 o
   1   6  11        3.22        3.33      2.67 o
   2   6  11        1.82        4.89      2.71 o
  -5   7  11       66.41       60.08      5.53 o
  -4   7  11        0.94        2.14      2.40 o
  -3   7  11        7.50        6.73      2.64 o
  -2   7  11        0.38        1.16      3.27 o
  -1   7  11        1.69        4.49      2.28 o
   0   7  11        3.59        4.95      2.31 o
   1   7  11        3.37        5.02      2.63 o
  -5   8  11       13.70       11.62      4.03 o
  -4   8  11        2.56        4.84      2.48 o
  -3   8  11        1.34        1.38      2.23 o
  -2   8  11       20.33       13.55      7.73 o
  -1   8  11        0.68        1.43      2.11 o
   0   8  11       50.49       41.33      3.97 o
   1   8  11       29.02       23.68      6.52 o
  -4   9  11       15.86       20.16      3.66 o
  -3   9  11        0.48       -0.22      2.69 o
  -2   9  11        3.99        1.57      2.99 o
  -1   9  11        8.98       13.94      3.90 o
   0   9  11       39.66       47.93      4.29 o
  -3  10  11        2.00        5.82      2.99 o
  -2  10  11       34.00       34.78      5.22 o
  -1  10  11        8.81       15.06      3.97 o
  -4   0  12        4.45        8.97      3.75 o
  -3   0  12       57.37       72.96      7.93 o
  -2   0  12       12.77       23.97      7.14 o
  -1   0  12       11.45       15.69      4.68 o
   0   0  12       21.48       29.29      6.27 o
  -4   1  12       24.45       25.28      3.24 o
  -3   1  12        2.32        6.28      2.39 o
  -2   1  12       42.83       44.52      3.94 o
  -1   1  12       11.95        7.03      2.97 o
   0   1  12        0.03        1.74      2.42 o
  -4   2  12        2.89        2.68      2.28 o
  -3   2  12        5.86        7.04      2.47 o
  -2   2  12        1.07        2.49      2.31 o
  -1   2  12       10.23        7.21      2.96 o
   0   2  12        2.68       -0.03      2.61 o
  -4   3  12       27.99       30.00      3.75 o
  -3   3  12        0.01        2.76      2.18 o
  -2   3  12       26.75       27.36      4.86 o
  -1   3  12        0.01       -0.65      2.44 o
   0   3  12       14.06       12.93      3.36 o
  -3   4  12       44.45       56.06      3.88 o
  -2   4  12        4.52        6.54      2.62 o
  -1   4  12        1.65        3.05      2.29 o
  -2   5  12        2.53        1.33      2.16 o
 
